# Supplementary material for: 9α-Bromo analog of beclometasone dipropionate monohydrate
Source: Acta Crystallogr Sect E Struct Rep Online. 2009 Jul 11;65(Pt 8):o1821. doi: 10.1107/S1600536809025975 (PMC2977184; doi:10.1107/S1600536809025975)
Supplement: Supplementary file 2 [file e-65-o1821-Isup2.hkl]

# 
# h,k,l, Fc-squared, Fo-squared, sigma(Fo-squared) and status flag 
# 
data_I
_shelx_title '  P212121: 2717 Friedel pairs' 
_shelx_refln_list_code          4 
_shelx_F_calc_maximum      190.15 
_exptl_crystal_F_000      1224.00 
_reflns_d_resolution_high  0.7696 
 
loop_ 
 _symmetry_equiv_pos_as_xyz 
 'x, y, z' 
 '-x+1/2, -y, z+1/2' 
 '-x, y+1/2, -z+1/2' 
 'x+1/2, -y+1/2, -z' 
 
_cell_length_a    11.9565 
_cell_length_b    14.1329 
_cell_length_c    16.1648 
_cell_angle_alpha  90.000 
_cell_angle_beta   90.000 
_cell_angle_gamma  90.000 
 
_shelx_F_squared_multiplier     1.000 
 
loop_ 
 _refln_index_h 
 _refln_index_k 
 _refln_index_l 
 _refln_F_squared_calc 
 _refln_F_squared_meas 
 _refln_F_squared_sigma 
 _refln_observed_status 
   2   0   0      315.02      347.56     19.54 o 
   4   0   0    11172.87    11698.52    510.74 o 
   6   0   0    17813.85    18407.24    803.53 o 
   8   0   0     5101.32     5335.89    238.68 o 
  10   0   0     3680.02     3819.98    175.98 o 
  12   0   0     1254.71     1316.23    113.84 o 
  14   0   0      242.81      223.39     64.64 o 
   1   1   0      260.26      236.36     24.77 o 
   2   1   0    24961.06    26268.94    946.22 o 
   3   1   0     2322.75     2425.76     68.55 o 
   4   1   0       74.73       97.90      8.90 o 
   5   1   0     2666.54     2611.53     83.64 o 
   6   1   0     5712.27     5741.67    179.91 o 
   7   1   0     1514.73     1542.77     53.16 o 
   8   1   0     1109.19     1122.24     42.26 o 
   9   1   0      377.92      418.55     23.58 o 
  10   1   0     2460.57     2461.40     83.47 o 
  11   1   0     1163.05     1062.27     74.06 o 
  12   1   0     1644.82     1723.51     98.14 o 
  13   1   0      141.17      199.76     41.75 o 
  14   1   0       36.61       85.52     43.92 o 
  15   1   0      555.31      518.92     59.57 o 
   0   2   0     8436.38     8611.59    375.16 o 
   1   2   0     3171.41     3267.36     76.80 o 
   2   2   0      888.95      977.64     33.29 o 
   3   2   0     3940.35     3882.81    175.19 o 
   4   2   0       46.65       24.36     10.80 o 
   5   2   0    13681.35    13969.37    434.42 o 
   6   2   0        1.48        8.60     13.67 o 
   7   2   0     1056.62      977.32     43.57 o 
   8   2   0      128.73      112.54     18.37 o 
   9   2   0     3809.50     3755.52    141.96 o 
  10   2   0        2.01        7.82     21.49 o 
  11   2   0      367.81      427.85     43.31 o 
  12   2   0      113.72      100.44     36.98 o 
  13   2   0      676.81      696.30     56.95 o 
  14   2   0      397.61      448.79     55.14 o 
  15   2   0      895.30     1008.72     78.19 o 
   1   3   0     3439.56     3434.39     95.74 o 
   2   3   0    20990.04    22181.97    558.67 o 
   3   3   0      712.23      772.21     28.08 o 
   4   3   0     1158.28     1080.44     43.89 o 
   5   3   0     8074.44     9088.75    330.97 o 
   6   3   0     2833.24     2818.32     91.95 o 
   7   3   0     2388.03     2547.79     97.69 o 
   8   3   0     2041.28     2023.83     80.63 o 
   9   3   0       38.27       46.08     20.63 o 
  10   3   0      375.65      402.81     30.15 o 
  11   3   0      469.55      523.04     47.01 o 
  12   3   0     2817.12     2888.81    146.18 o 
  13   3   0      300.34      273.82     43.30 o 
  14   3   0      419.89      462.06     52.05 o 
  15   3   0       63.35      -11.19     65.78 o 
   0   4   0    23547.76    25062.14   1085.05 o 
   1   4   0        3.24       -3.70      5.38 o 
   2   4   0     1608.06     1655.45     48.25 o 
   3   4   0     2055.45     2041.53     54.17 o 
   4   4   0    17780.72    18405.87    508.80 o 
   5   4   0      922.51     1111.60     47.98 o 
   6   4   0    18810.33    18286.47   1147.45 o 
   7   4   0     1557.07     1420.82     60.19 o 
   8   4   0      521.04      533.70     30.88 o 
   9   4   0        3.82      -10.15     20.15 o 
  10   4   0     4494.06     4483.37    168.89 o 
  11   4   0       12.53      -31.20     33.55 o 
  12   4   0     1027.70     1075.68     73.21 o 
  13   4   0      143.08      187.99     43.09 o 
  14   4   0       77.82       35.51     43.43 o 
  15   4   0       28.21       52.51     49.00 o 
   1   5   0     7805.50     7951.87    220.22 o 
   2   5   0      308.34      357.32     13.69 o 
   3   5   0      421.46      498.59     20.43 o 
   4   5   0     6998.81     7628.17    194.46 o 
   5   5   0      102.17      165.35     13.61 o 
   6   5   0      393.62      376.55     18.59 o 
   7   5   0     2064.47     1883.48    177.33 o 
   8   5   0     1111.73     1026.65     50.31 o 
   9   5   0      100.96      113.17     22.92 o 
  10   5   0        5.32       10.68     22.98 o 
  11   5   0     1675.54     1812.47    100.49 o 
  12   5   0        3.94        8.32     36.70 o 
  13   5   0        4.37       27.99     40.45 o 
  14   5   0      373.09      454.66     90.17 o 
   0   6   0     1244.25     1172.94     57.46 o 
   1   6   0     4722.13     4993.65    155.81 o 
   2   6   0      393.79      488.04     18.50 o 
   3   6   0     1633.75     1438.09     44.47 o 
   4   6   0     1291.30     1412.26     43.96 o 
   5   6   0        9.62        0.16     10.98 o 
   6   6   0      663.34      666.37     25.17 o 
   7   6   0      795.33      783.05     31.56 o 
   8   6   0       25.22       27.37     15.65 o 
   9   6   0     2184.11     2295.43     94.13 o 
  10   6   0      641.29      639.01     34.30 o 
  11   6   0      142.29      107.02     35.96 o 
  12   6   0       84.45       92.18     36.53 o 
  13   6   0     1839.65     1996.42    111.02 o 
  14   6   0      133.94       88.57     69.90 o 
   1   7   0     1336.59     1301.35     45.47 o 
   2   7   0     6589.98     6564.87    183.32 o 
   3   7   0      950.09     1036.62     34.82 o 
   4   7   0     4737.10     4726.18    133.78 o 
   5   7   0     1103.50     1105.51     37.22 o 
   6   7   0     3108.15     3039.72     89.14 o 
   7   7   0       36.72       18.01     14.44 o 
   8   7   0     5789.61     5660.49    161.34 o 
   9   7   0       45.20       33.28     19.21 o 
  10   7   0      181.70       68.39     24.29 o 
  11   7   0      101.43      128.28     58.14 o 
  12   7   0      196.46      163.10     62.85 o 
  13   7   0        6.67        2.94     57.38 o 
  14   7   0     1392.98     1651.15    147.20 o 
   0   8   0     1378.85     1251.49     64.31 o 
   1   8   0     2747.24     2800.23     80.92 o 
   2   8   0     3863.26     3812.20    108.65 o 
   3   8   0      912.88      863.45     28.41 o 
   4   8   0     6161.15     6168.56    173.46 o 
   5   8   0      276.52      284.56     16.99 o 
   6   8   0     2258.76     2193.71     66.96 o 
   7   8   0      384.84      367.87     21.93 o 
   8   8   0        2.78       15.28     17.28 o 
   9   8   0     1148.11     1042.26     41.88 o 
  10   8   0     2278.55     2189.23     91.36 o 
  11   8   0      364.16      323.49     62.82 o 
  12   8   0      507.89      562.11     76.97 o 
  13   8   0      418.98      576.42     81.88 o 
   1   9   0      815.27      767.49     28.66 o 
   2   9   0      479.78      505.20     21.07 o 
   3   9   0        6.77        0.37      9.77 o 
   4   9   0      859.26      868.85     32.64 o 
   5   9   0      978.79      960.18     35.34 o 
   6   9   0      412.93      433.76     22.58 o 
   7   9   0      631.94      641.57     33.15 o 
   8   9   0      303.26      328.47     28.99 o 
   9   9   0      404.80      484.81     37.29 o 
  10   9   0       86.67      100.56     30.67 o 
  11   9   0     1551.80     1648.75    134.17 o 
  12   9   0       89.35       84.16     61.91 o 
  13   9   0       36.26       -2.05     71.44 o 
   0  10   0     2668.31     2506.59    118.36 o 
   1  10   0       83.37       72.21     12.32 o 
   2  10   0     1052.70     1028.26     33.67 o 
   3  10   0     4628.30     4506.67    128.69 o 
   4  10   0     1832.59     1828.83     65.23 o 
   5  10   0     1359.41     1323.31     51.84 o 
   6  10   0     1119.94     1070.28     45.50 o 
   7  10   0     1764.89     1715.30     64.07 o 
   8  10   0      225.74      247.55     26.51 o 
   9  10   0      854.04      813.61     47.06 o 
  10  10   0      539.79      623.51     43.46 o 
  11  10   0       30.58       32.66     42.22 o 
  12  10   0      219.83      194.25     66.83 o 
  13  10   0       71.47       79.75     73.95 o 
   1  11   0       49.23       66.06     17.59 o 
   2  11   0     9941.19     9458.48    263.19 o 
   3  11   0      223.27      202.49     19.54 o 
   4  11   0     5839.53     5613.94    178.85 o 
   5  11   0      935.51     1014.82     44.57 o 
   6  11   0      611.15      583.74     32.64 o 
   7  11   0        2.50       21.23     22.29 o 
   8  11   0     1375.93     1355.56     66.58 o 
   9  11   0        4.76       36.22     29.83 o 
  10  11   0       22.38       29.41     33.91 o 
  11  11   0      138.81      148.26     48.77 o 
  12  11   0      587.64      681.55     94.26 o 
   0  12   0     4376.51     4280.34    195.97 o 
   1  12   0       57.44       40.91     19.56 o 
   2  12   0      208.45      203.33     20.64 o 
   3  12   0     5778.57     5640.38    160.90 o 
   4  12   0     2394.19     2374.69     82.87 o 
   5  12   0      497.85      538.90     31.63 o 
   6  12   0     3501.33     3240.19    109.36 o 
   7  12   0      603.39      607.75     42.09 o 
   8  12   0       55.61       64.60     30.25 o 
   9  12   0      380.30      386.11     38.60 o 
  10  12   0      476.17      502.65     62.36 o 
  11  12   0       69.16       34.20     46.97 o 
   1  13   0       44.24       46.52     22.30 o 
   2  13   0       97.65       79.79     20.58 o 
   3  13   0       73.26       47.21     20.07 o 
   4  13   0      401.21      369.89     29.87 o 
   5  13   0      654.81      659.91     36.09 o 
   6  13   0      111.43      124.31     30.94 o 
   7  13   0      395.13      411.97     38.16 o 
   8  13   0        0.03       12.58     31.92 o 
   9  13   0     1202.38     1119.42     65.16 o 
  10  13   0        1.81      -33.14     34.62 o 
   0  14   0     3839.33     3950.32    184.72 o 
   1  14   0     1259.87     1261.50     48.91 o 
   2  14   0      279.61      332.02     25.54 o 
   3  14   0     1057.08     1065.03     45.01 o 
   4  14   0      487.29      455.31     32.20 o 
   5  14   0      370.75      366.40     32.15 o 
   6  14   0      624.42      609.99     43.40 o 
   7  14   0      112.88       73.17     34.89 o 
   8  14   0       76.11      126.51     38.61 o 
   9  14   0     2263.76     2365.18    104.02 o 
  10  14   0      439.78      516.34     50.17 o 
   1  15   0      925.73      894.97     40.68 o 
   2  15   0     3285.30     3380.34    103.53 o 
   3  15   0       52.65       49.17     23.81 o 
   4  15   0      466.04      462.81     35.39 o 
   5  15   0       90.23      137.25     33.84 o 
   6  15   0      708.13      703.76     49.81 o 
   7  15   0      157.77      138.16     39.26 o 
   8  15   0     1797.69     1895.87    112.96 o 
   0  16   0      213.95      196.88     34.70 o 
   1  16   0      133.48       89.48     25.57 o 
   2  16   0      124.45      122.91     26.25 o 
   3  16   0     2201.67     2237.11     84.87 o 
   4  16   0      209.68      224.23     37.70 o 
   5  16   0        1.62      -13.57     35.45 o 
   6  16   0      543.16      637.15     51.62 o 
   7  16   0      180.16      154.91     46.61 o 
   1  17   0      442.31      427.25     33.14 o 
   2  17   0       36.50       34.73     27.08 o 
   3  17   0      204.00      214.03     41.55 o 
   4  17   0       47.69       83.89     41.86 o 
   5  17   0      554.40      600.25     49.87 o 
   0  18   0      569.50      562.80     49.26 o 
   1  18   0      182.00      139.07     28.66 o 
   2  18   0        4.49      -17.51     37.11 o 
   3  18   0      190.48      187.88     42.81 o 
   1   0   1     4922.31     5147.30    142.23 o 
   2   0   1    29059.21    30571.72    839.30 o 
   3   0   1     1834.63     1956.49     62.50 o 
   4   0   1    24071.36    25662.28    917.68 o 
   5   0   1      788.26      850.04     36.99 o 
   6   0   1     8861.17     9355.85    337.67 o 
   7   0   1      341.70      346.20     18.63 o 
   8   0   1     8473.27     8274.99    258.48 o 
   9   0   1     6284.63     6238.63    196.90 o 
  10   0   1     3311.32     3283.66    108.09 o 
  11   0   1      112.76      132.78     25.52 o 
  12   0   1      101.72      122.46     36.56 o 
  13   0   1       21.80       28.69     37.51 o 
  14   0   1      792.08      765.36     64.18 o 
  15   0   1       73.80      111.30     47.01 o 
 -15   1   1      123.31       56.70     70.24 o 
 -14   1   1       45.77       76.36     43.50 o 
 -13   1   1     1686.23     1732.12    100.51 o 
 -12   1   1      554.12      559.63     50.27 o 
 -11   1   1      379.55      349.99     31.00 o 
 -10   1   1     4227.52     4248.58    150.96 o 
  -9   1   1      943.71      939.38     38.49 o 
  -8   1   1      564.83      548.77     26.71 o 
  -7   1   1     1666.86     1576.31     60.33 o 
  -6   1   1     1763.34     1680.48     66.61 o 
  -5   1   1      621.64      674.29     28.08 o 
  -4   1   1      983.57     1100.43     97.35 o 
  -3   1   1     7559.76     7800.62    585.45 o 
  -2   1   1    12543.84    13176.71    486.91 o 
  -1   1   1     5175.80     5222.10    176.10 o 
   0   1   1    24976.72    25946.21    659.31 o 
   1   1   1     6205.74     6355.95    204.47 o 
   2   1   1    13197.62    13919.76    417.56 o 
   3   1   1     9745.74    10041.97    267.34 o 
   4   1   1     1454.47     1519.14     42.69 o 
   5   1   1      451.48      472.03     27.43 o 
   6   1   1     1788.08     1735.61     66.68 o 
   7   1   1     2097.99     2013.69     60.84 o 
   8   1   1      541.14      533.00     26.27 o 
  10   1   1     3736.82     3755.45    128.28 o 
  11   1   1      386.85      338.55     29.66 o 
  12   1   1      421.97      368.30     58.47 o 
  13   1   1     1578.13     1599.08     97.85 o 
  14   1   1       44.88       58.98     45.10 o 
  15   1   1      112.09       76.01     47.66 o 
 -15   2   1      528.33      542.46     86.28 o 
 -14   2   1       16.15      -43.27     62.51 o 
 -13   2   1      120.34      128.29     41.01 o 
 -12   2   1       56.07       18.81     35.61 o 
 -11   2   1     2661.76     2690.27    107.05 o 
 -10   2   1       42.70       34.07     22.75 o 
  -9   2   1       57.53       42.91     20.70 o 
  -8   2   1        4.82       16.63     17.53 o 
  -7   2   1     3160.49     3207.59    148.88 o 
  -6   2   1      937.96      949.90     48.79 o 
  -5   2   1     7082.72     6998.52    268.29 o 
  -4   2   1     8283.96     8745.46    325.12 o 
  -3   2   1     3644.44     3834.94    114.60 o 
  -2   2   1      251.11      258.62     12.35 o 
  -1   2   1     3579.32     3840.52     88.49 o 
   0   2   1     4515.25     4495.68    114.91 o 
   1   2   1     2780.89     2980.61    109.57 o 
   2   2   1      197.93      197.44     12.87 o 
   3   2   1     3275.34     3355.72    131.14 o 
   4   2   1     8720.84     9214.02    250.34 o 
   5   2   1     7950.78     7680.85    206.49 o 
   6   2   1      739.48      781.78     33.03 o 
   7   2   1     3196.94     3162.84    101.83 o 
   8   2   1        4.93       -2.24     19.74 o 
   9   2   1      130.76      109.66     16.91 o 
  10   2   1       58.27       87.85     21.21 o 
  11   2   1     2487.00     2587.45    134.95 o 
  12   2   1       95.00       69.21     35.18 o 
  13   2   1      132.12      190.41     44.18 o 
  14   2   1       23.00       75.43     45.75 o 
  15   2   1      510.70      519.60     58.53 o 
 -15   3   1      347.30      416.82     54.21 o 
 -14   3   1       41.63       58.80     63.74 o 
 -13   3   1      236.38      251.81     42.20 o 
 -12   3   1      963.82     1011.65     75.79 o 
 -11   3   1       38.92       58.22     23.52 o 
 -10   3   1     1015.91     1030.76     52.55 o 
  -9   3   1      346.53      359.96     29.60 o 
  -8   3   1     1410.87     1398.66     72.56 o 
  -7   3   1     2530.08     2608.08    131.31 o 
  -6   3   1     8434.37     8785.55    310.89 o 
  -5   3   1     2451.04     2720.32     85.27 o 
  -4   3   1    21664.10    23619.19    683.26 o 
  -3   3   1     5358.70     5429.14    193.90 o 
  -2   3   1     8858.85     8919.64    234.51 o 
  -1   3   1     4888.96     4940.89    130.16 o 
   0   3   1     3426.14     3435.59    106.76 o 
   1   3   1     5315.50     5401.93    143.06 o 
   2   3   1     7762.31     7972.93    265.11 o 
   3   3   1     5367.09     5447.86    198.25 o 
   4   3   1    24321.40    26195.55    767.14 o 
   5   3   1     2204.53     2459.44     97.36 o 
   6   3   1     8341.76     8430.20    268.63 o 
   7   3   1     2728.32     2822.26     90.79 o 
   8   3   1     1239.51     1270.30     56.34 o 
   9   3   1      551.74      608.86     32.21 o 
  10   3   1     1066.05     1067.76     51.43 o 
  11   3   1       12.38       29.39     33.16 o 
  12   3   1     1192.89     1176.19     76.17 o 
  13   3   1      255.33      215.52     41.84 o 
  14   3   1       64.89       79.37     46.12 o 
  15   3   1      371.81      403.59     56.90 o 
 -15   4   1      103.29      148.34     49.88 o 
 -14   4   1     1446.67     1586.19     99.28 o 
 -13   4   1       95.58      114.80     41.69 o 
 -12   4   1      800.92      759.20     80.05 o 
 -11   4   1       88.34       92.49     26.55 o 
 -10   4   1      474.62      485.20     33.78 o 
  -9   4   1      447.98      405.10     40.16 o 
  -8   4   1     4606.38     4452.83    194.15 o 
  -7   4   1      473.47      497.71     30.00 o 
  -6   4   1     2021.29     2189.68     70.13 o 
  -5   4   1     1465.15     1738.58     55.86 o 
  -4   4   1     9709.23    10068.06    357.44 o 
  -3   4   1     1379.27     1495.41     44.19 o 
  -2   4   1    18698.92    19530.48    533.10 o 
  -1   4   1     7984.41     8174.17    209.05 o 
   0   4   1     3136.32     3143.10     98.55 o 
   1   4   1     8163.05     8453.12    229.92 o 
   2   4   1    18455.61    19206.24    537.10 o 
   3   4   1     1357.54     1444.86     43.82 o 
   4   4   1     9776.13    10090.98    365.71 o 
   5   4   1     1774.97     2081.57     73.36 o 
   6   4   1     2465.21     2665.78     91.07 o 
   7   4   1      562.33      577.22     27.22 o 
   8   4   1     4145.07     4013.93    134.37 o 
   9   4   1      475.84      469.35     31.95 o 
  10   4   1      523.98      514.84     32.79 o 
  11   4   1       68.03       74.38     34.26 o 
  12   4   1      736.02      697.82     56.51 o 
  13   4   1       57.51       42.55     40.04 o 
  14   4   1     1689.06     1833.49    105.34 o 
  15   4   1      102.94      168.41     49.89 o 
 -14   5   1      130.85       69.57     45.98 o 
 -13   5   1     1040.36     1116.18     89.30 o 
 -12   5   1      178.75      179.16     36.82 o 
 -11   5   1      271.71      271.95     29.26 o 
 -10   5   1     1721.70     1652.53     91.90 o 
  -9   5   1     1528.70     1633.86     97.00 o 
  -8   5   1     1305.11     1252.04     53.07 o 
  -7   5   1     2424.83     2430.29     79.21 o 
  -6   5   1       77.75       66.86     16.27 o 
  -5   5   1      276.50      360.67     17.26 o 
  -4   5   1     1483.87     1567.18     53.15 o 
  -3   5   1     4006.62     3814.89    106.57 o 
  -2   5   1     2361.96     2475.16     59.33 o 
  -1   5   1      174.77      174.27      9.52 o 
   0   5   1     2029.74     2029.02     65.25 o 
   1   5   1       37.81       22.39      8.71 o 
   2   5   1     1925.42     2053.42     59.17 o 
   3   5   1     3885.70     3725.50     97.29 o 
   4   5   1     1869.84     1963.22     48.92 o 
   5   5   1      170.99      209.47     14.19 o 
   6   5   1       60.58       58.11     21.33 o 
   7   5   1     2296.34     2296.15     79.29 o 
   8   5   1     1118.42     1070.51     53.75 o 
   9   5   1     1844.96     1877.32     65.67 o 
  10   5   1     1863.49     1816.54     74.90 o 
  11   5   1      304.39      272.13     39.44 o 
  12   5   1      213.57      225.57     39.97 o 
  13   5   1      986.46     1053.67     78.16 o 
  14   5   1      124.99       63.62     44.00 o 
 -14   6   1      333.50      394.12     54.12 o 
 -13   6   1       42.31       47.50     39.58 o 
 -12   6   1      185.29      189.24     39.47 o 
 -11   6   1     1698.85     1772.37     77.73 o 
 -10   6   1      396.73      355.51     41.06 o 
  -9   6   1     1053.28     1014.84     58.53 o 
  -8   6   1       30.68       27.85     18.66 o 
  -7   6   1     2909.38     2758.67     92.59 o 
  -6   6   1     1431.09     1418.99     51.34 o 
  -5   6   1     3117.95     3096.67    104.39 o 
  -4   6   1     3119.04     3266.31     99.45 o 
  -3   6   1      868.45      866.53     29.92 o 
  -2   6   1      762.00      796.84     27.84 o 
  -1   6   1     7294.58     7466.70    224.09 o 
   0   6   1     2227.54     2277.49     73.92 o 
   1   6   1     6946.06     7044.96    200.88 o 
   2   6   1     1022.39     1077.11     30.88 o 
   3   6   1      835.96      865.56     29.44 o 
   4   6   1     3489.35     3660.85     91.14 o 
   5   6   1     4123.89     4129.36     95.95 o 
   6   6   1     1448.91     1437.80     41.90 o 
   7   6   1     2891.42     2886.11    109.31 o 
   8   6   1       26.79       13.22     17.12 o 
   9   6   1      957.10      895.54     42.49 o 
  10   6   1      528.07      550.38     62.00 o 
  11   6   1     1736.27     1819.80     99.09 o 
  12   6   1      212.50      227.25     41.83 o 
  13   6   1       60.21      113.65     36.04 o 
  14   6   1      357.21      443.47     81.90 o 
 -14   7   1      190.59      199.12     76.31 o 
 -13   7   1      115.40      150.71     69.11 o 
 -12   7   1      648.61      648.84     53.03 o 
 -11   7   1      729.54      679.20     54.07 o 
 -10   7   1     1209.86     1187.74     74.94 o 
  -9   7   1      224.33      266.86     24.50 o 
  -8   7   1      125.99      142.46     18.17 o 
  -7   7   1       54.36       42.21     15.19 o 
  -6   7   1     2675.35     2601.93     71.95 o 
  -5   7   1        1.87        1.37     12.21 o 
  -4   7   1     2588.29     2592.79     75.93 o 
  -3   7   1     1751.56     1786.23     59.30 o 
  -2   7   1      644.46      692.71     23.65 o 
  -1   7   1     1298.64     1301.05     46.21 o 
   0   7   1     8610.62     8728.79    270.41 o 
   1   7   1     1286.34     1335.61     41.04 o 
   2   7   1      650.82      672.52     24.46 o 
   3   7   1     2152.63     2207.68     59.56 o 
   4   7   1     2593.95     2577.03     75.37 o 
   5   7   1       23.24       25.63     10.46 o 
   6   7   1     2313.22     2208.93     64.87 o 
   7   7   1       97.25       93.26     14.32 o 
   8   7   1      138.78      125.43     18.23 o 
   9   7   1      273.78      369.77     21.05 o 
  10   7   1     1295.24     1302.37     47.72 o 
  11   7   1      743.34      717.21     46.05 o 
  12   7   1      448.07      495.21     79.18 o 
  13   7   1      198.83      169.15     69.51 o 
  14   7   1      163.15      170.62     69.02 o 
 -13   8   1       66.50      101.69     70.26 o 
 -12   8   1      514.87      532.40     80.73 o 
 -11   8   1      614.86      629.93     54.06 o 
 -10   8   1      750.66      689.81     36.07 o 
  -9   8   1      748.77      698.87     32.26 o 
  -8   8   1     3466.94     3422.87    100.62 o 
  -7   8   1      421.45      425.97     23.04 o 
  -6   8   1      372.59      375.10     21.06 o 
  -5   8   1     1824.26     1796.91     56.81 o 
  -4   8   1     3128.06     3110.98     89.01 o 
  -3   8   1      681.92      764.34     23.98 o 
  -2   8   1     8874.20     8762.02    214.81 o 
  -1   8   1     4364.32     4378.57    134.89 o 
   0   8   1     1577.88     1569.73     53.93 o 
   1   8   1     4174.08     4174.81    120.63 o 
   2   8   1     8069.62     8109.77    235.55 o 
   3   8   1      498.38      547.46     24.18 o 
   4   8   1     3090.55     3008.87     88.72 o 
   5   8   1     1847.17     1876.75     56.68 o 
   6   8   1      384.31      407.63     20.69 o 
   7   8   1      466.97      497.57     23.42 o 
   8   8   1     3357.65     3359.04    100.28 o 
   9   8   1      671.55      681.76     52.35 o 
  10   8   1      639.61      637.13     42.60 o 
  11   8   1      648.19      700.07     81.78 o 
  12   8   1      499.89      572.75     76.58 o 
  13   8   1       57.76       41.38     69.50 o 
 -13   9   1      537.90      610.41     89.47 o 
 -12   9   1      174.41      146.61     68.58 o 
 -11   9   1      179.51      154.41     41.84 o 
 -10   9   1      161.74      153.75     30.65 o 
  -9   9   1     1853.86     1785.69     66.13 o 
  -8   9   1       88.36       84.54     21.61 o 
  -7   9   1     1020.36     1001.34     38.11 o 
  -6   9   1      951.35      971.53     37.39 o 
  -5   9   1      165.66      146.37     16.05 o 
  -4   9   1      471.08      495.99     23.27 o 
  -3   9   1     3014.96     2991.01     83.12 o 
  -2   9   1       49.60       38.73     10.87 o 
  -1   9   1     2151.89     2128.82     57.47 o 
   0   9   1      437.77      438.21     22.78 o 
   1   9   1     1711.34     1646.44     55.99 o 
   2   9   1       68.63       75.41      9.36 o 
   3   9   1     3321.05     3309.96     91.07 o 
   4   9   1      563.68      587.65     28.29 o 
   5   9   1       98.92       96.56     18.49 o 
   6   9   1      999.59      979.69     42.57 o 
   7   9   1      876.81      838.75     41.60 o 
   8   9   1      164.18      173.87     28.15 o 
   9   9   1     1774.62     1705.95     76.98 o 
  10   9   1      176.35      148.82     55.26 o 
  11   9   1      155.39      141.29     44.83 o 
  12   9   1      145.92      150.25     64.17 o 
  13   9   1      609.26      671.09     95.54 o 
 -13  10   1      246.54      343.25     81.66 o 
 -12  10   1      180.92      158.00     64.80 o 
 -11  10   1      619.36      702.12     59.50 o 
 -10  10   1      510.27      555.67     41.86 o 
  -9  10   1      314.65      348.42     29.31 o 
  -8  10   1      914.82     1002.46     45.38 o 
  -7  10   1     1473.07     1374.02     54.53 o 
  -6  10   1     1361.28     1269.78     54.48 o 
  -5  10   1      907.54      839.56     41.52 o 
  -4  10   1     1969.96     2023.10     61.86 o 
  -3  10   1      118.20      133.62     14.01 o 
  -2  10   1      718.49      699.66     24.41 o 
  -1  10   1     3707.58     3684.41    108.60 o 
   0  10   1     1095.05     1073.58     42.88 o 
   1  10   1     3877.08     3888.06    121.72 o 
   2  10   1      480.59      467.45     27.71 o 
   3  10   1      193.85      222.92     17.88 o 
   4  10   1     1906.12     1911.70     69.29 o 
   5  10   1     1047.71     1027.75     42.67 o 
   6  10   1     1541.12     1533.58     54.50 o 
   7  10   1     1342.20     1305.54     53.48 o 
   8  10   1      808.10      853.40     51.37 o 
   9  10   1      286.83      325.63     34.37 o 
  10  10   1      522.74      541.26     40.71 o 
  11  10   1      847.36      900.47     80.35 o 
  12  10   1      216.27      228.21     67.64 o 
  13  10   1      275.85      218.98     81.01 o 
 -12  11   1      790.58      851.57    101.26 o 
 -11  11   1      258.48      243.43     69.10 o 
 -10  11   1     1932.39     2017.19     89.40 o 
  -9  11   1      193.99      171.21     33.05 o 
  -8  11   1        9.58       11.74     24.04 o 
  -7  11   1     1320.66     1204.16     51.10 o 
  -6  11   1     4870.94     4580.53    145.41 o 
  -5  11   1     2768.22     2595.64     90.20 o 
  -4  11   1     3144.35     3125.90    107.46 o 
  -3  11   1      601.02      614.86     26.86 o 
  -2  11   1      287.37      266.72     20.05 o 
  -1  11   1      848.00      835.07     29.40 o 
   0  11   1     3057.28     2921.02     97.33 o 
   1  11   1      667.26      670.26     35.13 o 
   2  11   1      224.15      218.48     21.60 o 
   3  11   1      496.85      490.19     25.53 o 
   4  11   1     3367.49     3358.91    107.88 o 
   5  11   1     2770.20     2680.24     90.19 o 
   6  11   1     4639.43     4353.26    144.37 o 
   7  11   1     1204.93     1097.85     58.11 o 
   8  11   1        8.32       16.36     28.30 o 
   9  11   1      150.73      177.97     32.71 o 
  10  11   1     1801.85     1917.76     88.29 o 
  11  11   1      263.75      274.28     52.12 o 
  12  11   1      675.62      793.73    100.49 o 
 -11  12   1      320.34      351.22     42.80 o 
 -10  12   1       96.75      100.79     37.12 o 
  -9  12   1      197.61      172.94     35.48 o 
  -8  12   1      750.77      731.77     48.71 o 
  -7  12   1      609.34      585.75     35.94 o 
  -6  12   1      430.76      442.17     31.43 o 
  -5  12   1     1565.54     1551.29     67.92 o 
  -4  12   1     3363.38     3305.54    111.47 o 
  -3  12   1      868.61      873.66     36.43 o 
  -2  12   1     2940.69     2813.61     88.08 o 
  -1  12   1     3385.01     3369.09    104.89 o 
   0  12   1        4.90      -23.12     18.93 o 
   1  12   1     3847.10     3840.56    118.19 o 
   2  12   1     3205.68     3089.64     99.28 o 
   3  12   1      733.06      724.38     33.89 o 
   4  12   1     3390.28     3353.44    111.12 o 
   5  12   1     2108.32     2077.19     68.66 o 
   6  12   1      484.98      499.01     36.99 o 
   7  12   1      610.29      637.23     43.42 o 
   8  12   1      831.73      902.31     52.08 o 
   9  12   1      136.79      129.72     36.89 o 
  10  12   1       79.55       54.98     35.36 o 
  11  12   1      295.00      300.87     56.09 o 
 -10  13   1      122.85      134.37     38.18 o 
  -9  13   1     1206.87     1220.01     69.43 o 
  -8  13   1       25.47        5.60     31.40 o 
  -7  13   1      550.78      583.11     42.69 o 
  -6  13   1      332.13      343.66     31.12 o 
  -5  13   1       19.27       11.89     25.92 o 
  -4  13   1      152.43      132.82     24.84 o 
  -3  13   1     1265.60     1236.59     49.64 o 
  -2  13   1      625.71      665.51     30.93 o 
  -1  13   1      352.51      346.67     24.34 o 
   0  13   1     1093.52     1060.98     47.26 o 
   1  13   1      208.06      260.20     25.46 o 
   2  13   1      649.92      641.92     30.80 o 
   3  13   1     1574.89     1515.31     50.26 o 
   4  13   1      225.61      199.33     25.32 o 
   5  13   1        3.49      -12.50     22.96 o 
   6  13   1      290.99      244.98     35.45 o 
   7  13   1      584.42      662.86     45.71 o 
   8  13   1       67.77       85.27     34.69 o 
   9  13   1     1391.51     1378.81     87.00 o 
  10  13   1       95.47       65.06     36.21 o 
 -10  14   1      445.19      386.85     48.22 o 
  -9  14   1       83.48      141.77     39.24 o 
  -8  14   1     1295.44     1424.63     76.23 o 
  -7  14   1      411.56      422.11     43.38 o 
  -6  14   1       22.59        7.73     25.71 o 
  -5  14   1      579.13      619.04     37.69 o 
  -4  14   1     1238.48     1199.40     53.37 o 
  -3  14   1      131.39      113.08     23.33 o 
  -2  14   1     1276.73     1265.34     49.74 o 
  -1  14   1      442.87      440.74     27.85 o 
   0  14   1     2768.61     2678.85     83.89 o 
   1  14   1      311.09      358.86     30.08 o 
   2  14   1     1365.85     1348.93     49.91 o 
   3  14   1       70.86       67.85     25.42 o 
   4  14   1     1147.40     1122.42     51.67 o 
   5  14   1      597.65      644.29     44.95 o 
   6  14   1       37.92       39.75     31.87 o 
   7  14   1      536.59      551.92     44.73 o 
   8  14   1     1348.25     1460.20     76.05 o 
   9  14   1      154.99      188.26     39.20 o 
  10  14   1      465.73      537.62     58.62 o 
  -8  15   1       30.17       21.83     37.81 o 
  -7  15   1      257.79      304.72     41.84 o 
  -6  15   1     1148.27     1167.73     64.77 o 
  -5  15   1      449.43      482.56     35.63 o 
  -4  15   1     1347.58     1357.25     62.02 o 
  -3  15   1       52.52       23.45     24.01 o 
  -2  15   1      998.19      930.41     41.08 o 
  -1  15   1      169.05      157.56     23.88 o 
   0  15   1     4614.64     4618.59    135.79 o 
   1  15   1      204.12      165.99     27.17 o 
   2  15   1      776.43      745.60     37.65 o 
   3  15   1       71.82       62.25     26.76 o 
   4  15   1     1550.59     1576.10     71.01 o 
   5  15   1      337.05      332.05     39.27 o 
   6  15   1     1006.70     1017.93     61.19 o 
   7  15   1      279.49      250.96     39.19 o 
   8  15   1       26.48       25.83     37.73 o 
  -7  16   1      378.97      412.83     66.85 o 
  -6  16   1      200.59      265.03     41.96 o 
  -5  16   1     1357.69     1428.38     73.84 o 
  -4  16   1       27.86       31.29     29.97 o 
  -3  16   1       30.22       53.37     29.25 o 
  -2  16   1      667.07      647.13     36.67 o 
  -1  16   1      231.23      278.19     30.47 o 
   0  16   1      106.23      126.87     25.72 o 
   1  16   1      413.52      411.62     27.33 o 
   2  16   1      661.96      695.07     36.66 o 
   3  16   1        9.89       43.77     34.14 o 
   4  16   1       85.94       86.71     37.54 o 
   5  16   1     1322.44     1401.99     72.37 o 
   6  16   1      255.01      292.58     41.79 o 
   7  16   1      455.95      492.77     47.96 o 
  -5  17   1      694.69      805.25     57.24 o 
  -4  17   1       58.34       58.26     38.22 o 
  -3  17   1      970.53     1023.78     54.27 o 
  -2  17   1       61.05       63.24     27.98 o 
  -1  17   1        1.45       22.65     26.42 o 
   0  17   1       74.17       75.21     28.07 o 
   1  17   1       38.84       27.89     24.94 o 
   2  17   1       29.40        9.04     28.07 o 
   3  17   1     1099.69     1168.16     65.77 o 
   4  17   1      104.46      108.03     37.56 o 
   5  17   1      686.72      756.71     56.36 o 
  -2  18   1     1362.35     1439.78     67.00 o 
  -1  18   1        6.14        1.14     29.61 o 
   0  18   1      135.24      121.08     27.60 o 
   1  18   1       21.49       13.36     30.56 o 
   2  18   1     1476.31     1493.95     61.07 o 
   0   0   2     8909.54     9052.25    551.36 o 
   1   0   2    10845.86    11445.47    286.11 o 
   2   0   2      221.93      216.82     10.15 o 
   3   0   2     1536.89     1629.60     46.15 o 
   4   0   2     3589.70     3509.57    110.31 o 
   5   0   2      973.46      911.35     33.42 o 
   6   0   2     5949.54     6102.61    190.86 o 
   7   0   2     3897.58     3999.51    127.16 o 
   8   0   2      663.40      669.16     34.94 o 
   9   0   2       78.24      101.85     18.59 o 
  10   0   2     4818.06     4877.34    183.18 o 
  11   0   2     2385.49     2406.03     97.80 o 
  12   0   2      664.95      678.18     55.30 o 
  13   0   2      707.04      714.16     57.61 o 
  14   0   2      181.70      125.64     62.68 o 
  15   0   2      279.91      376.64     82.26 o 
 -15   1   2      272.34      272.86     73.98 o 
 -14   1   2      461.32      418.68     81.06 o 
 -13   1   2      260.18      351.50     65.26 o 
 -12   1   2      635.76      630.96     57.71 o 
 -11   1   2       66.52       90.18     24.58 o 
 -10   1   2      863.53      867.11     45.48 o 
  -9   1   2     6322.94     6626.66    299.95 o 
  -8   1   2     4667.36     4564.69    171.09 o 
  -7   1   2      381.17      406.21     27.00 o 
  -6   1   2      344.35      344.33     21.50 o 
  -4   1   2     5895.70     5787.90    281.26 o 
  -3   1   2     4122.62     4090.86    133.68 o 
  -2   1   2     4920.93     5106.61    170.18 o 
  -1   1   2     7505.70     7769.20    252.10 o 
   0   1   2    19779.65    20733.85    636.62 o 
   1   1   2     6244.44     6572.24    218.30 o 
   2   1   2     4060.41     4250.69    209.28 o 
   3   1   2     3316.08     3434.83    115.91 o 
   4   1   2     6577.74     6626.52    177.93 o 
   5   1   2      754.71      675.71     24.30 o 
   6   1   2      278.73      281.84     16.38 o 
   7   1   2      583.34      617.68     25.52 o 
   8   1   2     4670.72     4650.81    170.35 o 
   9   1   2     6351.40     6487.25    239.72 o 
  10   1   2      817.99      803.65     45.32 o 
  11   1   2      112.18      100.46     26.12 o 
  12   1   2      826.15      848.64     59.64 o 
  13   1   2      346.17      415.81     50.83 o 
  14   1   2      604.55      648.89     86.58 o 
  15   1   2      335.52      448.46     77.02 o 
 -15   2   2      722.97      794.22     95.13 o 
 -14   2   2      233.97      211.55     70.33 o 
 -13   2   2     1594.90     1700.46    135.91 o 
 -12   2   2      410.25      358.83     60.24 o 
 -11   2   2       11.57       31.23     24.38 o 
 -10   2   2       52.09       44.61     22.43 o 
  -9   2   2     2287.17     2273.10    120.87 o 
  -8   2   2     1319.64     1294.36     61.17 o 
  -7   2   2     1305.92     1313.50     52.61 o 
  -6   2   2     3410.16     3790.20    141.70 o 
  -5   2   2      666.37      620.81     39.94 o 
  -4   2   2     3372.63     3615.80    118.27 o 
  -3   2   2    21665.35    22425.52    790.53 o 
  -2   2   2    12063.78    12424.29    378.93 o 
  -1   2   2     3383.95     3410.44     95.17 o 
   0   2   2     6833.17     7070.64    195.59 o 
   1   2   2     4199.35     4277.82    117.32 o 
   2   2   2    11835.66    12214.34    381.28 o 
   3   2   2    21603.10    22293.99    615.74 o 
   4   2   2     2831.10     2978.78    101.81 o 
   5   2   2      716.47      708.38     25.22 o 
   6   2   2     3475.83     3827.08    108.48 o 
   7   2   2     1246.89     1144.83     39.17 o 
   8   2   2     1578.79     1548.25     51.69 o 
   9   2   2     2631.74     2567.50     95.93 o 
  10   2   2       40.55       19.31     26.50 o 
  11   2   2       19.43       41.91     33.12 o 
  12   2   2      351.60      330.04     43.26 o 
  13   2   2     1386.77     1478.43     95.24 o 
  14   2   2      347.82      400.26     51.15 o 
  15   2   2      716.34      795.14    103.68 o 
 -15   3   2      550.24      603.05     84.94 o 
 -14   3   2      516.50      528.60     62.32 o 
 -13   3   2      105.07      119.08     40.49 o 
 -12   3   2     1525.96     1555.03    129.66 o 
 -11   3   2       64.72       61.85     30.69 o 
 -10   3   2      663.03      691.98     67.08 o 
  -9   3   2     1068.29     1008.22     59.52 o 
  -8   3   2     3341.88     3383.90    141.56 o 
  -7   3   2       52.67       52.56     20.88 o 
  -6   3   2     5494.16     5847.50    214.65 o 
  -5   3   2     2672.25     2778.10     91.43 o 
  -4   3   2     4459.30     4769.64    139.98 o 
  -3   3   2     8007.96     8263.91    269.30 o 
  -2   3   2    14926.75    15141.82    454.20 o 
  -1   3   2     7314.65     7351.15    171.97 o 
   0   3   2      140.13      156.09      7.07 o 
   1   3   2     5954.60     6015.85    211.58 o 
   2   3   2    13961.80    14276.72    530.27 o 
   3   3   2     8821.55     9172.80    271.40 o 
   4   3   2     3843.88     4145.17    140.33 o 
   5   3   2     2072.84     2106.90     90.60 o 
   6   3   2     5717.01     6023.20    187.65 o 
   7   3   2       92.42      123.09     14.20 o 
   8   3   2     2828.69     2849.14     99.22 o 
   9   3   2      986.24      991.52     47.66 o 
  10   3   2      502.96      482.60     44.19 o 
  11   3   2        5.75       39.20     34.68 o 
  12   3   2     1520.68     1552.35     91.28 o 
  13   3   2      103.55      121.19     40.46 o 
  14   3   2      683.25      702.19     62.14 o 
  15   3   2      494.01      575.93     94.52 o 
 -15   4   2       69.92       40.27     47.67 o 
 -14   4   2      185.20      218.87     47.94 o 
 -13   4   2      240.46      329.81     46.75 o 
 -12   4   2      748.01      831.37     60.26 o 
 -11   4   2      475.04      501.25     46.33 o 
 -10   4   2     3462.32     3341.13    132.52 o 
  -9   4   2     1037.22      982.36     51.06 o 
  -8   4   2      214.44      225.90     23.30 o 
  -7   4   2     1074.82     1145.25     52.48 o 
  -6   4   2     3301.32     3172.87    110.76 o 
  -5   4   2     3539.08     3843.99    134.62 o 
  -4   4   2    11827.81    12499.09    420.77 o 
  -3   4   2     2860.19     2773.09    110.19 o 
  -2   4   2     3078.26     3195.29     93.47 o 
   0   4   2    20517.94    21275.18    533.14 o 
   1   4   2      271.56      255.72     11.42 o 
   2   4   2     3435.23     3575.22    122.33 o 
   3   4   2     3231.12     3196.01     96.62 o 
   4   4   2    13814.21    14560.47    379.22 o 
   5   4   2     4396.01     4683.64    135.72 o 
   6   4   2     2965.72     2809.60     95.98 o 
   7   4   2     1282.95     1315.50     53.34 o 
   8   4   2      231.45      254.47     18.82 o 
   9   4   2     1253.28     1181.35     51.21 o 
  10   4   2     3813.26     3755.99    168.52 o 
  11   4   2      576.45      546.40     47.06 o 
  12   4   2      905.90      884.54     94.85 o 
  13   4   2      328.10      388.83     59.26 o 
  14   4   2      240.40      306.67     49.51 o 
  15   4   2       70.83      -18.05     74.06 o 
 -14   5   2      347.33      456.65     54.19 o 
 -13   5   2      131.79      129.22     42.22 o 
 -12   5   2      377.14      443.56     44.87 o 
 -11   5   2     1010.10     1038.34     65.18 o 
 -10   5   2      873.02      942.14     49.46 o 
  -9   5   2      743.58      706.37     39.24 o 
  -8   5   2     1713.34     1749.37     71.60 o 
  -7   5   2      454.28      458.77     27.96 o 
  -6   5   2      338.23      341.17     19.13 o 
  -5   5   2      271.87      233.10     21.31 o 
  -4   5   2     6707.72     6859.48    216.29 o 
  -3   5   2      398.34      421.21     18.22 o 
  -2   5   2     2384.92     2422.84     58.50 o 
  -1   5   2     1899.51     1818.52     47.67 o 
   0   5   2     8113.36     8054.89    221.66 o 
   1   5   2     1442.95     1431.48     47.23 o 
   2   5   2     1927.92     1924.34     71.21 o 
   3   5   2      336.93      365.82     17.90 o 
   4   5   2     7095.79     7032.36    194.91 o 
   5   5   2      577.71      363.92     31.89 o 
   6   5   2      268.14      252.72     17.46 o 
   7   5   2      501.18      499.07     25.03 o 
   8   5   2     1734.31     1722.25     61.76 o 
   9   5   2      544.54      574.41     36.31 o 
  10   5   2      775.72      803.72     59.63 o 
  11   5   2      890.73      885.06     65.01 o 
  12   5   2      392.12      360.94     46.19 o 
  13   5   2       95.88       41.58     40.63 o 
  14   5   2      391.56      407.34     56.41 o 
 -14   6   2       45.89       53.56     42.77 o 
 -13   6   2      827.97      859.74     65.31 o 
 -12   6   2      167.95      198.57     41.15 o 
 -11   6   2      168.93      198.00     29.10 o 
 -10   6   2      574.99      578.86     35.98 o 
  -9   6   2      763.01      874.65     46.72 o 
  -8   6   2     1925.94     1914.84     84.48 o 
  -7   6   2     2972.80     2871.92     96.67 o 
  -6   6   2     2720.37     2703.38    103.21 o 
  -5   6   2     1949.56     1962.74     55.62 o 
  -4   6   2     1478.12     1561.50     43.07 o 
  -3   6   2     5774.94     5509.10    145.11 o 
  -2   6   2     5823.15     5897.17    151.81 o 
  -1   6   2      944.25      916.27     32.99 o 
   0   6   2     3216.74     3259.41    103.26 o 
   1   6   2     1090.08     1096.34     36.94 o 
   2   6   2     5847.58     6045.81    166.78 o 
   3   6   2     5025.27     4818.03    145.07 o 
   4   6   2     1154.93     1188.80     37.97 o 
   5   6   2     1712.03     1670.46     54.40 o 
   6   6   2     2747.39     2713.28     89.59 o 
   7   6   2     2953.12     2995.17     86.37 o 
   8   6   2     2238.00     2286.60     74.75 o 
   9   6   2      648.85      761.54     37.98 o 
  10   6   2      537.25      551.15     36.47 o 
  11   6   2      112.66      170.19     56.38 o 
  12   6   2      143.93      138.95     40.22 o 
  13   6   2      891.38      896.97    100.65 o 
  14   6   2      106.86      167.02     69.81 o 
 -14   7   2     1228.71     1361.36    128.98 o 
 -13   7   2      319.22      331.52     67.64 o 
 -12   7   2      581.85      578.91     52.06 o 
 -11   7   2       59.42       61.54     28.22 o 
 -10   7   2       36.93       21.49     24.76 o 
  -9   7   2      780.16      667.93     76.25 o 
  -8   7   2     1790.30     1690.78     74.42 o 
  -7   7   2      252.41      247.59     19.97 o 
  -6   7   2     1191.52     1113.20     40.49 o 
  -5   7   2     1659.55     1593.35     48.47 o 
  -4   7   2     3207.57     3262.83     98.25 o 
  -3   7   2      193.50      176.24     11.87 o 
  -2   7   2     2741.45     2686.80     71.78 o 
  -1   7   2      586.31      582.63     25.35 o 
   0   7   2     1249.71     1233.48     43.86 o 
   1   7   2      733.88      722.68     28.78 o 
   2   7   2     2843.44     2766.72     87.97 o 
   3   7   2      150.26      140.84      9.99 o 
   4   7   2     3546.46     3534.19     89.44 o 
   5   7   2     1494.80     1454.58     43.54 o 
   6   7   2     1223.02     1187.12     36.13 o 
   7   7   2      412.02      408.17     20.63 o 
   8   7   2     1794.06     1798.29     56.70 o 
   9   7   2      827.54      765.36     36.00 o 
  10   7   2       50.33       20.77     26.05 o 
  11   7   2       18.94      101.04     59.27 o 
  12   7   2      595.20      622.03     78.38 o 
  13   7   2      319.89      353.15     55.46 o 
  14   7   2     1116.43     1169.38    121.70 o 
 -13   8   2       81.79       79.14     60.52 o 
 -12   8   2      716.26      790.63     86.34 o 
 -11   8   2      494.83      473.00     39.63 o 
 -10   8   2     1068.12     1015.45     53.38 o 
  -9   8   2      136.81      132.89     22.75 o 
  -8   8   2     1026.16      998.95     39.29 o 
  -7   8   2     1025.16     1021.14     37.11 o 
  -6   8   2     5145.97     5100.11    147.17 o 
  -5   8   2      489.97      458.99     23.88 o 
  -4   8   2     4009.84     3942.75    111.40 o 
  -3   8   2      832.51      732.20     26.88 o 
  -2   8   2     4547.54     4777.49    122.19 o 
  -1   8   2      787.57      727.60     25.91 o 
   0   8   2     6834.88     6822.36    212.54 o 
   1   8   2      520.80      500.34     26.63 o 
   2   8   2     4539.56     4678.45    149.43 o 
   3   8   2      982.92      873.91     38.35 o 
   4   8   2     3922.03     3794.09    110.28 o 
   5   8   2      594.84      590.72     21.98 o 
   6   8   2     5266.99     5198.78    134.22 o 
   7   8   2      857.96      824.98     36.15 o 
   8   8   2      941.22      892.34     52.21 o 
   9   8   2       50.29       40.87     22.32 o 
  10   8   2      957.16      928.05     57.28 o 
  11   8   2      506.80      485.58     40.27 o 
  12   8   2      581.22      603.18     59.44 o 
  13   8   2       33.65      -42.84     68.34 o 
 -13   9   2       49.60       51.89     69.04 o 
 -12   9   2      152.67      181.32     62.44 o 
 -11   9   2      795.84      811.95     64.64 o 
 -10   9   2      402.70      411.53     36.25 o 
  -9   9   2      493.11      475.89     31.87 o 
  -8   9   2      289.88      294.31     22.92 o 
  -7   9   2      361.62      389.78     22.72 o 
  -6   9   2     1357.80     1348.89     47.46 o 
  -5   9   2     3394.76     3513.17    106.08 o 
  -4   9   2     1124.47     1118.71     42.07 o 
  -3   9   2      298.13      288.08     15.72 o 
  -2   9   2      591.06      579.85     23.29 o 
  -1   9   2     2642.58     2607.50     76.23 o 
   0   9   2     3956.18     3908.69    124.75 o 
   1   9   2     2626.54     2552.54     84.93 o 
   2   9   2      602.61      595.87     28.30 o 
   3   9   2      388.47      349.10     23.75 o 
   4   9   2     1463.07     1444.30     48.41 o 
   5   9   2     3749.41     3808.15    118.34 o 
   6   9   2     1484.52     1475.35     54.04 o 
   7   9   2      240.03      237.46     28.02 o 
   8   9   2      352.91      334.06     30.22 o 
   9   9   2      480.26      477.02     45.43 o 
  10   9   2      382.90      344.69     47.84 o 
  11   9   2     1046.88     1122.65     73.23 o 
  12   9   2      175.68      221.27     64.99 o 
  13   9   2       80.30      124.70     75.72 o 
 -12  10   2      687.76      733.51     94.29 o 
 -11  10   2      506.78      565.53     51.24 o 
 -10  10   2     1239.89     1301.70     77.82 o 
  -9  10   2      892.49      947.81     45.32 o 
  -8  10   2      344.20      365.57     30.28 o 
  -7  10   2      860.73      836.72     41.57 o 
  -6  10   2     2569.71     2619.37     90.68 o 
  -5  10   2      654.88      622.70     29.80 o 
  -4  10   2     1091.99     1035.52     39.95 o 
  -3  10   2     1330.53     1264.38     38.89 o 
  -2  10   2     1856.92     1781.09     51.44 o 
  -1  10   2     1165.37     1162.68     38.05 o 
   0  10   2      766.03      780.46     34.71 o 
   1  10   2     1354.27     1339.70     48.05 o 
   2  10   2     1859.85     1835.72     63.43 o 
   3  10   2     1269.52     1224.96     55.56 o 
   4  10   2     1271.72     1241.85     46.03 o 
   5  10   2      835.57      795.78     36.53 o 
   6  10   2     2630.71     2636.20     89.40 o 
   7  10   2      908.28      858.33     48.73 o 
   8  10   2      534.73      537.69     37.36 o 
   9  10   2      756.44      803.69     50.01 o 
  10  10   2     1050.87     1045.93     76.36 o 
  11  10   2      406.39      389.26     54.14 o 
  12  10   2      693.75      744.32     65.73 o 
 -12  11   2      803.68      897.74     95.79 o 
 -11  11   2      330.46      426.71     52.41 o 
 -10  11   2      372.85      393.23     45.33 o 
  -9  11   2      580.64      606.18     37.51 o 
  -8  11   2     1425.89     1442.86     59.74 o 
  -7  11   2      723.46      680.36     36.48 o 
  -6  11   2      824.36      786.95     46.60 o 
  -5  11   2     1792.81     1723.60     62.29 o 
  -4  11   2      369.32      394.29     26.48 o 
  -3  11   2     1163.92     1094.90     43.13 o 
  -2  11   2     1082.86     1077.72     36.10 o 
  -1  11   2      959.78      921.20     32.72 o 
   0  11   2      175.53      168.10     18.11 o 
   1  11   2      909.21      880.91     39.81 o 
   2  11   2     1099.59     1108.00     45.36 o 
   3  11   2     1383.31     1339.88     55.97 o 
   4  11   2      343.53      332.35     25.68 o 
   5  11   2     1594.62     1509.23     60.99 o 
   6  11   2      853.68      843.58     47.32 o 
   7  11   2      705.30      705.26     52.42 o 
   8  11   2     1466.26     1490.82     69.08 o 
   9  11   2      559.47      571.70     43.04 o 
  10  11   2      354.91      413.30     59.70 o 
  11  11   2      305.70      250.88     48.83 o 
  12  11   2      761.72      757.91     67.51 o 
 -11  12   2      263.59      263.56     50.79 o 
 -10  12   2      306.30      349.80     42.20 o 
  -9  12   2       28.24        9.36     32.50 o 
  -8  12   2      171.31      178.95     28.27 o 
  -7  12   2     1554.95     1577.80     61.95 o 
  -6  12   2     1690.28     1697.90     65.02 o 
  -5  12   2     1663.35     1586.87     59.94 o 
  -4  12   2      913.80      823.79     41.99 o 
  -3  12   2      973.19     1001.30     41.15 o 
  -2  12   2     1066.73     1055.07     42.08 o 
  -1  12   2      299.95      311.23     22.07 o 
   0  12   2     1800.51     1739.29     57.16 o 
   1  12   2      198.49      211.28     22.65 o 
   2  12   2     1052.44     1069.85     46.59 o 
   3  12   2     1122.14     1097.20     45.77 o 
   4  12   2      961.45      942.06     42.13 o 
   5  12   2     1440.61     1398.48     68.49 o 
   6  12   2     1615.27     1609.91     74.12 o 
   7  12   2     1521.20     1450.78     72.16 o 
   8  12   2      133.55      136.61     33.59 o 
   9  12   2       30.90       46.47     44.21 o 
  10  12   2      315.88      370.43     52.49 o 
  11  12   2      326.61      376.29     52.49 o 
 -10  13   2      471.18      560.25     49.51 o 
  -9  13   2      125.97       90.68     37.77 o 
  -8  13   2      128.26      177.65     34.91 o 
  -7  13   2      468.94      529.18     45.53 o 
  -6  13   2      313.73      329.20     30.57 o 
  -5  13   2      934.58     1033.16     49.38 o 
  -4  13   2      314.97      323.66     27.92 o 
  -3  13   2      243.52      230.06     23.05 o 
  -2  13   2        0.57       15.86     19.51 o 
  -1  13   2     2425.88     2304.18     75.12 o 
   0  13   2     1493.41     1494.75     52.29 o 
   1  13   2     2472.18     2498.23     84.41 o 
   2  13   2       13.61       27.55     21.47 o 
   3  13   2      253.54      258.01     25.69 o 
   4  13   2      256.13      247.16     26.79 o 
   5  13   2     1076.47     1115.91     58.36 o 
   6  13   2      197.37      209.65     34.06 o 
   7  13   2      566.89      586.45     42.56 o 
   8  13   2      139.57      125.14     34.48 o 
   9  13   2       81.71        4.70     35.87 o 
  10  13   2      654.07      755.99     66.94 o 
  -9  14   2      495.28      591.12     50.38 o 
  -8  14   2      759.71      768.09     54.14 o 
  -7  14   2      138.43      199.33     38.24 o 
  -6  14   2     2087.18     2067.26     78.20 o 
  -5  14   2      317.70      332.69     33.29 o 
  -4  14   2      141.91      119.78     28.13 o 
  -3  14   2      188.58      198.99     24.46 o 
  -2  14   2     1005.02      986.93     41.62 o 
  -1  14   2      689.67      709.16     34.24 o 
   0  14   2     6889.13     6723.18    191.44 o 
   1  14   2      780.13      754.76     33.90 o 
   2  14   2      905.56      898.49     45.52 o 
   3  14   2      170.61      196.51     26.43 o 
   4  14   2      207.78      186.13     34.33 o 
   5  14   2      509.51      552.61     40.46 o 
   6  14   2     2027.10     1947.11     89.44 o 
   7  14   2       80.04       65.28     32.60 o 
   8  14   2      853.73      923.85     55.05 o 
   9  14   2      558.05      642.19     51.01 o 
  -8  15   2      707.35      699.61     53.56 o 
  -7  15   2      226.74      312.02     40.68 o 
  -6  15   2      519.57      624.30     41.10 o 
  -5  15   2       78.11      128.41     30.86 o 
  -4  15   2     1146.20     1131.10     54.77 o 
  -3  15   2      484.89      543.94     36.49 o 
  -2  15   2     1259.80     1287.99     50.94 o 
  -1  15   2      158.04      143.04     24.39 o 
   0  15   2      141.52      154.88     24.91 o 
   1  15   2       85.56       73.19     24.54 o 
   2  15   2     1341.80     1285.82     51.06 o 
   3  15   2      528.04      533.21     42.21 o 
   4  15   2     1102.11     1085.31     62.82 o 
   5  15   2       59.38       71.36     32.92 o 
   6  15   2      523.42      573.77     47.95 o 
   7  15   2      184.76      160.30     38.63 o 
   8  15   2      854.02      860.17     54.63 o 
  -7  16   2       80.32       93.07     40.79 o 
  -6  16   2      227.35      213.43     42.81 o 
  -5  16   2      101.78       92.74     30.82 o 
  -4  16   2      220.29      207.34     33.72 o 
  -3  16   2     1225.85     1275.77     58.95 o 
  -2  16   2      149.51      151.09     30.52 o 
  -1  16   2      397.08      378.93     30.84 o 
   0  16   2       42.60       62.86     25.41 o 
   1  16   2      422.59      413.55     30.74 o 
   2  16   2      145.71      138.20     27.59 o 
   3  16   2     1218.33     1170.72     67.15 o 
   4  16   2      296.39      313.80     40.84 o 
   5  16   2      186.21      231.50     39.18 o 
   6  16   2      227.02      246.28     42.09 o 
   7  16   2      178.68      224.96     40.13 o 
  -5  17   2      670.73      689.46     52.60 o 
  -4  17   2      490.55      568.00     42.96 o 
  -3  17   2      128.01      172.10     33.95 o 
  -2  17   2       51.90       81.42     32.88 o 
  -1  17   2      843.84      899.44     43.73 o 
   0  17   2       14.13       -0.98     27.34 o 
   1  17   2      937.71     1004.57     45.57 o 
   2  17   2       57.84       66.87     29.25 o 
   3  17   2      111.23      124.71     33.11 o 
   4  17   2      486.80      565.99     48.89 o 
   5  17   2      474.87      488.76     50.72 o 
  -2  18   2      184.70      188.70     35.83 o 
  -1  18   2      280.87      308.64     38.84 o 
   0  18   2     2785.97     2968.85     96.92 o 
   1  18   2      317.14      348.90     34.86 o 
   2  18   2      206.77      229.52     36.82 o 
   1   0   3     4994.75     5127.73    141.30 o 
   2   0   3     5400.23     5420.02    149.42 o 
   3   0   3     4043.37     4025.92    125.25 o 
   4   0   3    24787.92    26161.37    931.15 o 
   5   0   3        9.96        9.49     21.00 o 
   6   0   3      440.85      429.02     22.18 o 
   7   0   3     1060.26     1094.42     45.48 o 
   8   0   3     2974.90     2795.26    107.53 o 
   9   0   3     1805.17     1678.13     70.68 o 
  10   0   3      846.32      727.79     51.66 o 
  11   0   3      431.61      373.04     63.52 o 
  12   0   3       20.14       -2.73     27.54 o 
  13   0   3      676.27      700.92     82.29 o 
  14   0   3      337.39      392.88     77.13 o 
  15   0   3      165.63      150.99     75.18 o 
 -15   1   3      213.87      104.05     73.41 o 
 -14   1   3      466.61      465.64     79.92 o 
 -13   1   3      886.04      965.61     97.30 o 
 -12   1   3      422.98      308.57    156.63 o 
 -11   1   3     1600.97     1527.19    123.92 o 
 -10   1   3     1243.26     1155.34     78.25 o 
  -9   1   3      840.70      867.66     54.26 o 
  -8   1   3     1522.86     1534.34     86.87 o 
  -6   1   3      848.67      828.10     51.20 o 
  -5   1   3     4684.38     4849.89    158.86 o 
  -4   1   3     3777.20     3856.16    136.34 o 
  -3   1   3     4431.29     4389.83    152.34 o 
  -2   1   3     4926.54     4987.94    182.22 o 
  -1   1   3    12103.48    12471.09    469.23 o 
   0   1   3     5422.64     5307.44    163.75 o 
   1   1   3    13679.12    14027.80    468.71 o 
   2   1   3     3631.97     3788.73    113.62 o 
   3   1   3     4094.98     4132.09    130.76 o 
   4   1   3     3590.85     3676.29    135.75 o 
   5   1   3     3674.65     3932.61    157.48 o 
   6   1   3      938.60      941.36     34.22 o 
   7   1   3      718.01      705.59     29.62 o 
   8   1   3     1900.51     1824.20     60.15 o 
   9   1   3      752.11      777.78     44.35 o 
  10   1   3     1724.71     1678.90     66.64 o 
  11   1   3     1461.45     1548.37    125.27 o 
  12   1   3      348.16      297.58     35.33 o 
  13   1   3      848.88      775.86     94.24 o 
  14   1   3      510.49      439.66     76.48 o 
  15   1   3      217.94       88.24     74.55 o 
 -15   2   3      318.07      181.07     73.12 o 
 -14   2   3       75.14       31.75     65.17 o 
 -13   2   3      445.27      482.09     65.13 o 
 -12   2   3      982.28     1004.48     69.60 o 
 -11   2   3     1195.58     1096.98     72.89 o 
 -10   2   3     1385.48     1374.63     92.76 o 
  -9   2   3       81.42       79.51     26.57 o 
  -8   2   3      187.93      168.99     25.44 o 
  -7   2   3     5724.93     5866.82    204.52 o 
  -6   2   3     7380.73     7328.42    252.18 o 
  -5   2   3     4593.52     4567.88    150.91 o 
  -4   2   3    11575.87    12144.23    458.99 o 
  -3   2   3     3816.52     3977.35    141.16 o 
  -2   2   3     6976.77     7174.08    268.91 o 
  -1   2   3    12250.89    12630.44    428.68 o 
   0   2   3     2010.07     2102.31     66.58 o 
   1   2   3    11159.39    11555.26    430.88 o 
   2   2   3     7651.50     7851.23    233.08 o 
   3   2   3     3668.71     3852.73    142.05 o 
   4   2   3    12699.40    13526.98    398.02 o 
   5   2   3     3833.51     3839.00    129.98 o 
   6   2   3     6785.59     6826.06    195.81 o 
   7   2   3     5512.99     5497.53    158.48 o 
   8   2   3      153.93      157.61     20.45 o 
   9   2   3      201.02      183.51     23.97 o 
  10   2   3     1041.51     1012.50     54.95 o 
  11   2   3     1542.74     1470.99     79.97 o 
  12   2   3     1006.55      922.80     97.54 o 
  13   2   3      449.69      359.33     69.22 o 
  14   2   3       95.09      143.93     65.75 o 
  15   2   3      217.04      128.58     71.31 o 
 -15   3   3       95.46       45.30     69.22 o 
 -14   3   3      762.36      826.97     65.48 o 
 -13   3   3      611.60      754.36    106.56 o 
 -12   3   3      491.18      510.76     74.70 o 
 -11   3   3     1086.70     1102.93     56.11 o 
 -10   3   3     1338.54     1363.09     58.74 o 
  -9   3   3      683.32      649.15     38.99 o 
  -8   3   3     1728.80     1794.63     66.21 o 
  -7   3   3     4608.71     4741.51    175.50 o 
  -6   3   3     3843.70     3942.46    149.57 o 
  -5   3   3     6054.34     6328.84    233.43 o 
  -4   3   3     2366.40     2399.21     81.91 o 
  -3   3   3       74.82       54.53     10.99 o 
  -2   3   3     3150.25     3033.05    104.48 o 
  -1   3   3     5024.32     5022.70    124.16 o 
   0   3   3      241.80      271.20     11.33 o 
   1   3   3     4710.82     4718.08    152.45 o 
   2   3   3     3772.58     3699.32    121.64 o 
   3   3   3       77.31       62.81      8.32 o 
   4   3   3     1881.69     1959.79     81.36 o 
   5   3   3     6332.57     6620.21    203.83 o 
   6   3   3     4023.93     4201.18    129.44 o 
   7   3   3     4676.66     4838.87    136.29 o 
   8   3   3     1456.09     1473.70     50.02 o 
   9   3   3     1060.67      957.30     73.42 o 
  10   3   3     1119.85     1078.10     73.26 o 
  11   3   3     1153.84     1145.09     70.73 o 
  12   3   3      390.17      415.54     69.03 o 
  13   3   3      521.72      643.76     84.74 o 
  14   3   3      826.65      890.75     97.89 o 
  15   3   3      163.71      118.77     70.01 o 
 -14   4   3      484.16      545.89     66.07 o 
 -13   4   3     1029.71     1117.23     79.06 o 
 -12   4   3      604.66      653.35     41.07 o 
 -11   4   3      396.91      351.15     36.88 o 
 -10   4   3     1239.03     1197.91     54.98 o 
  -9   4   3     1171.51     1172.54     55.48 o 
  -8   4   3     3992.55     4076.36    158.88 o 
  -7   4   3     1578.19     1628.12     65.77 o 
  -6   4   3      544.46      601.14     33.70 o 
  -5   4   3       66.05       57.44     14.46 o 
  -4   4   3      783.04      680.15     51.79 o 
  -3   4   3     2306.58     2234.08     63.93 o 
  -2   4   3     7958.50     8288.85    213.92 o 
  -1   4   3     1316.82     1328.15     41.42 o 
   0   4   3        2.49        9.45      5.55 o 
   1   4   3     1469.53     1479.83     41.56 o 
   2   4   3     8507.19     8865.11    305.98 o 
   3   4   3     1640.75     1600.52     72.54 o 
   4   4   3      500.94      453.92     21.66 o 
   5   4   3      102.61       91.24     11.93 o 
   6   4   3      674.37      731.58     29.70 o 
   7   4   3     1699.69     1619.22     86.62 o 
   8   4   3     4479.48     4517.36    159.76 o 
   9   4   3     1209.46     1220.85     47.36 o 
  10   4   3     1120.66     1018.08     70.32 o 
  11   4   3      399.05      410.57     60.58 o 
  12   4   3      635.38      647.05     80.05 o 
  13   4   3     1306.94     1365.76    124.55 o 
  14   4   3      455.21      562.23     89.31 o 
 -14   5   3      183.81      187.30     46.93 o 
 -13   5   3      226.59      279.35     45.95 o 
 -12   5   3      531.61      578.98     40.01 o 
 -11   5   3      354.21      388.83     33.76 o 
 -10   5   3     1209.38     1140.07     57.37 o 
  -9   5   3     1484.97     1482.27     62.18 o 
  -8   5   3     4129.79     4112.54    162.54 o 
  -7   5   3      540.07      546.38     29.62 o 
  -6   5   3        7.70      -13.44     15.51 o 
  -5   5   3      205.00      199.50     16.16 o 
  -4   5   3     1079.50      982.26     31.21 o 
  -3   5   3     3979.74     4167.13    114.74 o 
  -2   5   3     6262.40     6322.74    166.08 o 
  -1   5   3      279.88      220.77     25.45 o 
   0   5   3     9412.02     9626.41    242.48 o 
   1   5   3      101.80       78.62      7.94 o 
   2   5   3     6875.29     7041.06    237.47 o 
   3   5   3     3672.12     3860.03    148.28 o 
   4   5   3      801.06      733.68     38.57 o 
   5   5   3      173.24      170.98     12.22 o 
   6   5   3       48.62       53.72     11.00 o 
   7   5   3      452.58      433.09     23.22 o 
   8   5   3     3299.80     3276.14    115.68 o 
   9   5   3     1279.91     1258.59     60.50 o 
  10   5   3     1382.20     1312.98     74.63 o 
  11   5   3      369.25      360.51     43.33 o 
  12   5   3      433.03      435.36     73.74 o 
  13   5   3      257.89      359.77     74.59 o 
  14   5   3      321.52      333.29     75.40 o 
 -14   6   3      650.71      733.97     76.86 o 
 -13   6   3      156.41      163.43     49.17 o 
 -12   6   3      357.61      390.50     37.22 o 
 -11   6   3      732.96      754.52     44.64 o 
 -10   6   3      702.14      731.32     42.72 o 
  -9   6   3     1259.61     1299.48     59.15 o 
  -8   6   3      363.07      363.17     27.35 o 
  -7   6   3      436.97      481.37     41.27 o 
  -6   6   3     1647.31     1599.72     50.69 o 
  -5   6   3     4438.86     4461.04    143.94 o 
  -4   6   3     3941.12     3898.36    130.73 o 
  -3   6   3     1404.80     1431.15     48.91 o 
  -2   6   3     1686.49     1725.63     53.94 o 
  -1   6   3     1157.41     1143.26     41.74 o 
   0   6   3     4543.48     4184.01    117.37 o 
   1   6   3     1486.38     1541.14     38.42 o 
   2   6   3     1831.08     1920.92     60.53 o 
   3   6   3     1284.02     1330.12     47.51 o 
   4   6   3     4452.70     4394.47    152.06 o 
   5   6   3     4604.18     4652.08    167.71 o 
   6   6   3     1319.85     1205.31     42.94 o 
   7   6   3      718.04      720.52     27.95 o 
   8   6   3      342.95      372.58     30.07 o 
   9   6   3     1243.49     1244.70     50.60 o 
  10   6   3      639.78      642.66     41.46 o 
  11   6   3      848.65      764.90     56.84 o 
  12   6   3      285.77      240.29     65.23 o 
  13   6   3      146.17      191.26     65.97 o 
  14   6   3      644.48      710.03    100.05 o 
 -14   7   3       24.33       61.01     67.93 o 
 -13   7   3       97.01       74.68     42.60 o 
 -12   7   3      409.62      471.09     40.11 o 
 -11   7   3      625.71      638.14     42.81 o 
 -10   7   3     1658.16     1647.58     72.26 o 
  -9   7   3      490.21      447.69     33.68 o 
  -8   7   3      897.65      910.35     49.75 o 
  -7   7   3     1192.58     1236.82     53.49 o 
  -6   7   3     3227.35     3182.47    103.49 o 
  -5   7   3     4688.63     4664.21    133.28 o 
  -4   7   3     2067.09     2050.88     57.32 o 
  -3   7   3      247.02      270.83     13.95 o 
  -2   7   3     1913.31     1918.76     48.86 o 
  -1   7   3     3392.72     3411.32    107.99 o 
   0   7   3     2315.40     2330.61     68.06 o 
   1   7   3     4333.53     4343.36    121.50 o 
   2   7   3     1515.06     1579.66     52.97 o 
   3   7   3      294.22      324.11     19.24 o 
   4   7   3     1745.88     1647.95     62.66 o 
   5   7   3     4624.14     4679.91    132.75 o 
   6   7   3     3132.23     3118.12    102.92 o 
   7   7   3     1440.52     1523.82     46.79 o 
   8   7   3      992.79     1048.25     43.25 o 
   9   7   3      574.66      554.58     29.17 o 
  10   7   3     1539.55     1544.09     91.07 o 
  11   7   3      651.12      694.05     56.82 o 
  12   7   3      372.07      429.26     73.43 o 
  13   7   3       72.94       13.16     61.94 o 
  14   7   3       43.93        1.21     66.84 o 
 -13   8   3      440.44      507.23     79.90 o 
 -12   8   3      909.28      969.82     66.03 o 
 -11   8   3        8.24        9.26     25.21 o 
 -10   8   3      414.33      440.54     34.57 o 
  -9   8   3      969.60      885.34     49.66 o 
  -8   8   3     1832.03     1616.83    101.40 o 
  -7   8   3      984.11     1036.64     39.28 o 
  -6   8   3     1063.49     1068.52     38.33 o 
  -5   8   3      325.59      334.49     19.67 o 
  -4   8   3     2626.25     2591.90     70.87 o 
  -3   8   3     1977.34     1877.58     52.61 o 
  -2   8   3     1520.81     1524.46     41.52 o 
  -1   8   3      371.89      368.61     18.77 o 
   0   8   3       77.88       75.75     12.46 o 
   1   8   3      511.49      469.21     22.73 o 
   2   8   3     1329.98     1300.86     50.59 o 
   3   8   3     2030.63     1931.00     64.28 o 
   4   8   3     2118.76     2078.56     77.87 o 
   5   8   3      353.81      355.52     19.08 o 
   6   8   3     1001.77      997.67     37.64 o 
   7   8   3      878.05      911.52     50.30 o 
   8   8   3     1634.19     1529.92     59.47 o 
   9   8   3      819.13      759.88     39.83 o 
  10   8   3      339.13      364.61     37.38 o 
  11   8   3        0.69      -18.62     30.55 o 
  12   8   3      968.86      916.75    129.70 o 
  13   8   3      415.81      435.06     58.23 o 
 -13   9   3      289.69      390.66     73.48 o 
 -12   9   3      288.51      310.15     47.16 o 
 -11   9   3       24.88       37.81     32.57 o 
 -10   9   3      553.72      585.26     49.39 o 
  -9   9   3      403.58      413.15     31.40 o 
  -8   9   3     2146.15     2138.92     69.45 o 
  -7   9   3     1767.11     1755.41     60.61 o 
  -6   9   3     1140.45     1059.31     38.55 o 
  -5   9   3      505.61      515.91     26.36 o 
  -4   9   3     2211.04     2200.21     64.22 o 
  -3   9   3     1325.75     1319.73     42.68 o 
  -2   9   3     2726.53     2749.14     74.01 o 
  -1   9   3     2394.04     2392.48     72.32 o 
   0   9   3      172.95      176.14     15.31 o 
   1   9   3     2536.86     2502.76     81.00 o 
   2   9   3     2667.08     2757.09     90.62 o 
   3   9   3     1723.17     1719.91     60.79 o 
   4   9   3     1826.03     1865.82     81.47 o 
   5   9   3      606.11      625.20     26.29 o 
   6   9   3      918.07      875.12     42.73 o 
   7   9   3     2008.03     1962.74     68.65 o 
   8   9   3     2324.46     2224.66     91.69 o 
   9   9   3      622.43      620.80     32.82 o 
  10   9   3      471.91      508.70     43.37 o 
  11   9   3       26.77      -20.87     32.73 o 
  12   9   3      251.05      307.17     49.76 o 
  13   9   3      289.51      391.38     78.28 o 
 -12  10   3      309.62      297.05     54.48 o 
 -11  10   3      606.40      662.20     59.70 o 
 -10  10   3     1668.34     1736.69     81.82 o 
  -9  10   3      284.81      302.09     35.22 o 
  -8  10   3     1158.59     1151.95     50.35 o 
  -7  10   3     1053.72      989.56     49.04 o 
  -6  10   3      313.51      304.63     22.26 o 
  -5  10   3      671.08      628.59     29.28 o 
  -4  10   3     1662.70     1727.22     58.51 o 
  -3  10   3     4193.28     4095.41    110.76 o 
  -2  10   3     2112.74     2082.08     55.54 o 
  -1  10   3     6082.52     5954.05    157.12 o 
   0  10   3     2419.20     2298.04     69.71 o 
   1  10   3     6468.77     6281.92    171.69 o 
   2  10   3     1749.97     1735.37     67.32 o 
   3  10   3     4491.22     4493.52    157.30 o 
   4  10   3     1924.75     1979.46     65.35 o 
   7  10   3     1288.30     1294.99     60.10 o 
   8  10   3     1001.84      997.08     56.96 o 
   9  10   3      304.95      344.36     46.78 o 
  10  10   3     1900.63     1918.25    103.16 o 
  11  10   3      730.32      803.00     62.88 o 
  12  10   3      300.57      384.62     53.21 o 
 -12  11   3      216.83      257.84     94.31 o 
 -11  11   3      496.69      570.60     55.29 o 
 -10  11   3      418.18      434.00     50.93 o 
  -9  11   3      726.51      779.68     40.53 o 
  -8  11   3      237.05      194.99     28.25 o 
  -7  11   3      236.51      214.55     26.08 o 
  -6  11   3      841.06      777.74     38.70 o 
  -5  11   3     2317.86     2098.50     80.39 o 
  -4  11   3       40.58       51.56     21.76 o 
  -3  11   3      526.61      525.46     23.22 o 
  -2  11   3      930.55      945.26     31.75 o 
  -1  11   3     2695.25     2630.48     73.32 o 
   0  11   3      987.23      910.74     36.31 o 
   1  11   3     2788.40     2711.49     80.33 o 
   2  11   3      704.49      711.88     37.22 o 
   3  11   3      480.72      457.25     31.71 o 
   4  11   3        6.66       -8.73     18.53 o 
   5  11   3     2715.60     2551.72     93.66 o 
   6  11   3      653.95      636.64     41.62 o 
   7  11   3      169.87      148.71     29.59 o 
   8  11   3      198.12      171.73     30.44 o 
   9  11   3      527.75      628.10     45.40 o 
  10  11   3      385.44      408.19     51.86 o 
  11  11   3      438.40      576.76     59.11 o 
  12  11   3      119.43      156.27     53.44 o 
 -11  12   3      101.76      102.62     46.87 o 
 -10  12   3      281.05      390.05     48.77 o 
  -9  12   3      516.32      510.26     39.31 o 
  -8  12   3      759.77      773.15     41.39 o 
  -7  12   3      343.53      377.34     32.43 o 
  -6  12   3       52.13       54.79     25.15 o 
  -5  12   3      638.07      620.56     37.21 o 
  -4  12   3      733.98      741.44     34.37 o 
  -3  12   3     1657.38     1616.49     53.74 o 
  -2  12   3      375.29      360.22     23.66 o 
  -1  12   3     1795.05     1827.34     61.93 o 
   0  12   3       24.60       24.13     18.04 o 
   1  12   3     2006.16     2017.93     62.50 o 
   2  12   3      393.56      377.99     28.21 o 
   3  12   3     1553.33     1519.70     68.84 o 
   4  12   3      497.13      457.88     31.01 o 
   5  12   3      581.00      545.51     37.88 o 
   6  12   3       66.87       77.43     28.45 o 
   7  12   3      435.55      435.94     37.96 o 
   8  12   3      715.55      711.16     46.23 o 
   9  12   3      712.42      732.69     46.93 o 
  10  12   3      215.76      214.11     51.31 o 
  11  12   3      152.42      162.65     52.30 o 
 -10  13   3      668.93      672.52     63.41 o 
  -9  13   3      497.16      462.48     68.74 o 
  -8  13   3     1237.56     1296.81     58.78 o 
  -7  13   3      407.50      462.30     36.29 o 
  -6  13   3      205.92      219.97     29.34 o 
  -5  13   3       12.01      -11.61     23.73 o 
  -4  13   3      423.19      408.87     31.29 o 
  -3  13   3      998.64     1008.08     42.02 o 
  -2  13   3     1755.90     1728.77     59.71 o 
  -1  13   3     1735.41     1670.14     53.28 o 
   0  13   3       97.70       87.00     21.01 o 
   1  13   3     1393.45     1376.89     52.58 o 
   2  13   3     1768.01     1781.88     59.26 o 
   3  13   3      936.61      941.51     51.95 o 
   4  13   3      543.69      511.65     37.53 o 
   5  13   3       31.03       24.11     29.93 o 
   6  13   3      220.61      173.31     32.98 o 
   7  13   3      467.45      544.70     41.47 o 
   8  13   3     1223.11     1222.39     66.57 o 
   9  13   3      455.51      431.12     42.99 o 
  10  13   3      580.86      688.94     64.88 o 
  -9  14   3     1494.42     1597.11     79.47 o 
  -8  14   3      495.80      575.24     48.76 o 
  -7  14   3      548.16      549.43     39.55 o 
  -6  14   3      483.75      470.05     36.56 o 
  -5  14   3      665.52      671.42     40.06 o 
  -4  14   3     2403.45     2378.60     89.68 o 
  -3  14   3      798.41      798.12     40.41 o 
  -2  14   3      872.25      835.09     37.24 o 
  -1  14   3     1774.63     1729.25     63.06 o 
   0  14   3     2075.82     2115.86     68.93 o 
   1  14   3     2084.99     2050.54     64.36 o 
   2  14   3      885.78      854.20     38.51 o 
   3  14   3      695.82      692.53     56.95 o 
   4  14   3     2670.51     2682.77    104.99 o 
   5  14   3      688.11      692.72     45.02 o 
   6  14   3      456.99      461.74     39.51 o 
   7  14   3      630.15      653.55     46.55 o 
   8  14   3      480.96      543.72     46.56 o 
   9  14   3     1476.00     1461.80     95.87 o 
  -8  15   3       82.81       64.11     38.53 o 
  -7  15   3      161.84      195.62     40.60 o 
  -6  15   3      875.69      850.93     46.41 o 
  -5  15   3      677.40      785.95     43.07 o 
  -4  15   3      560.97      601.78     38.33 o 
  -3  15   3      144.96      167.36     28.67 o 
  -2  15   3       72.05      109.40     27.36 o 
  -1  15   3     1080.18     1092.32     52.20 o 
   0  15   3     1125.10     1099.47     46.66 o 
   1  15   3      721.32      736.83     37.98 o 
   2  15   3       27.00       -4.04     25.94 o 
   3  15   3      107.00       93.43     31.99 o 
   4  15   3      493.76      442.56     42.17 o 
   5  15   3      547.75      606.95     47.68 o 
   6  15   3      712.18      715.63     50.68 o 
   7  15   3      250.17      274.55     41.50 o 
   8  15   3       84.25       92.69     40.65 o 
  -7  16   3      212.94      174.90     42.69 o 
  -6  16   3      472.65      496.18     40.86 o 
  -5  16   3      454.25      513.43     39.27 o 
  -4  16   3      333.16      312.33     35.49 o 
  -3  16   3      144.90      127.58     30.13 o 
  -2  16   3      558.51      600.96     39.58 o 
  -1  16   3      518.04      554.80     34.73 o 
   0  16   3       80.30       52.14     26.13 o 
   1  16   3      665.90      693.53     40.59 o 
   2  16   3      606.35      627.08     40.19 o 
   3  16   3      129.57      115.76     30.87 o 
   4  16   3      381.69      393.73     37.02 o 
   5  16   3      489.11      484.94     46.95 o 
   6  16   3      379.47      382.89     44.88 o 
   7  16   3      244.73      236.06     43.22 o 
  -5  17   3      427.29      421.38     40.89 o 
  -4  17   3      517.25      478.24     41.30 o 
  -3  17   3      546.08      541.27     42.00 o 
  -2  17   3     1103.65     1042.67     54.12 o 
  -1  17   3      556.69      572.52     48.79 o 
   0  17   3       38.51       56.36     31.87 o 
   1  17   3      439.92      404.03     38.97 o 
   2  17   3     1063.19     1102.85     56.12 o 
   3  17   3      571.05      553.04     41.69 o 
   4  17   3      620.23      601.55     43.61 o 
   5  17   3      445.21      420.52     40.36 o 
  -2  18   3      500.51      489.13     42.36 o 
  -1  18   3      435.75      424.02     47.00 o 
   0  18   3      365.18      468.63     47.86 o 
   1  18   3      486.79      508.32     37.64 o 
   2  18   3      464.38      457.96     42.34 o 
   0   0   4    36156.77    38257.26   2309.21 o 
   1   0   4      144.08      155.54      8.76 o 
   2   0   4      311.53      323.66     12.20 o 
   3   0   4      561.36      558.59     21.67 o 
   4   0   4      916.02      901.38     32.20 o 
   5   0   4      496.58      483.55     22.22 o 
   6   0   4      673.33      715.10     34.34 o 
   7   0   4      231.17      243.13     27.60 o 
   8   0   4      899.54      885.28     74.51 o 
   9   0   4     2043.31     2112.22    104.72 o 
  10   0   4      285.27      317.52     35.62 o 
  11   0   4     2379.35     2417.24    121.15 o 
  12   0   4      665.72      658.43     51.71 o 
  13   0   4      190.40      165.07     59.39 o 
  14   0   4        3.18       -7.80     64.39 o 
  15   0   4      350.46      235.31     79.41 o 
 -15   1   4      429.02      415.91     79.45 o 
 -14   1   4      115.44      157.69     63.11 o 
 -13   1   4       88.71      125.65     56.20 o 
 -12   1   4      410.12      465.77     36.49 o 
 -11   1   4      170.21      151.62     26.51 o 
 -10   1   4      265.81      282.45     27.36 o 
  -9   1   4     2592.10     2581.45     99.10 o 
  -8   1   4      475.50      459.33     29.68 o 
  -7   1   4     1255.12     1315.71     57.76 o 
  -6   1   4     9564.22     9529.39    334.17 o 
  -5   1   4     3043.45     2932.41    112.62 o 
  -4   1   4     1762.31     1746.07     78.71 o 
  -3   1   4    12388.74    12731.54    395.38 o 
  -1   1   4    15026.31    15632.75    490.63 o 
   0   1   4     1197.17     1112.47     36.67 o 
   1   1   4    15941.31    16627.12    567.82 o 
   2   1   4      417.64      495.24     18.90 o 
   3   1   4    12533.42    12936.08    352.58 o 
   4   1   4     2396.50     2388.11     68.53 o 
   5   1   4     3271.57     3171.44    113.56 o 
   6   1   4     9053.93     9210.38    289.07 o 
   7   1   4     1407.75     1460.87     48.95 o 
   8   1   4      714.65      689.14     43.04 o 
   9   1   4     2517.14     2459.37    122.18 o 
  10   1   4      281.55      277.31     36.25 o 
  11   1   4      281.83      261.22     37.18 o 
  12   1   4      493.26      563.17     47.28 o 
  13   1   4       53.02       74.02     57.53 o 
  14   1   4      164.90      107.53     69.72 o 
  15   1   4      361.20      421.57     81.50 o 
 -15   2   4       95.56      -16.20     69.07 o 
 -14   2   4      885.93      741.69     93.47 o 
 -13   2   4      296.27      352.32     68.91 o 
 -12   2   4     1613.10     1702.53     76.71 o 
 -11   2   4      720.45      747.88     43.07 o 
 -10   2   4      232.23      250.90     26.56 o 
  -9   2   4     1590.04     1550.62     64.22 o 
  -8   2   4     4688.63     4690.28    191.14 o 
  -7   2   4      555.48      516.78     30.09 o 
  -6   2   4     2250.06     2261.60     79.10 o 
  -5   2   4      599.06      613.54     32.32 o 
  -4   2   4     4283.81     4118.67    152.56 o 
  -3   2   4     8005.47     8197.53    302.06 o 
  -2   2   4    13996.62    14140.39    478.74 o 
  -1   2   4     2023.46     2027.75     84.38 o 
   0   2   4     6761.72     7365.10    263.99 o 
   1   2   4     2504.47     2524.01     73.22 o 
   2   2   4    12728.52    13022.92    414.66 o 
   3   2   4     8437.63     8688.57    261.68 o 
   4   2   4     4318.84     4267.28    117.27 o 
   5   2   4      661.26      676.50     26.36 o 
   6   2   4     1895.55     1910.12     66.80 o 
   7   2   4      559.43      534.27     24.27 o 
   8   2   4     5651.24     5651.00    165.61 o 
   9   2   4     1439.66     1395.30     80.82 o 
  10   2   4       94.72       98.19     32.51 o 
  11   2   4      710.26      659.68     51.39 o 
  12   2   4     1657.48     1710.86     95.78 o 
  13   2   4      214.84      215.42     63.50 o 
  14   2   4      658.29      741.47     96.98 o 
  15   2   4       80.40      -19.81     66.34 o 
 -15   3   4      767.80      724.99     96.96 o 
 -14   3   4      579.98      579.18     84.88 o 
 -13   3   4      710.38      798.58     61.60 o 
 -12   3   4      927.98      933.02     52.60 o 
 -11   3   4      196.26      213.69     30.82 o 
 -10   3   4     1234.35     1197.13     58.38 o 
  -9   3   4     2403.68     2327.12     91.84 o 
  -8   3   4      481.73      530.73     33.26 o 
  -7   3   4      779.20      770.91     41.01 o 
  -6   3   4      694.17      646.78     35.92 o 
  -5   3   4     3135.88     3236.42    118.81 o 
  -4   3   4     4410.48     4562.47    149.45 o 
  -3   3   4     3905.61     3898.08    163.66 o 
  -2   3   4      282.37      281.72     16.35 o 
  -1   3   4     8104.93     8560.68    275.53 o 
   0   3   4     3135.20     3064.44     96.59 o 
   1   3   4     8778.48     9405.80    319.12 o 
   3   3   4     5079.19     5195.87    164.86 o 
   4   3   4     3417.63     3646.42    149.86 o 
   5   3   4     3060.06     3195.80    102.40 o 
   6   3   4      798.94      766.21     30.13 o 
   7   3   4      912.28      869.01     34.21 o 
   8   3   4      613.93      653.49     28.83 o 
   9   3   4     2436.08     2290.47     92.23 o 
  10   3   4     1566.47     1527.95    115.06 o 
  11   3   4      170.18      166.23     54.74 o 
  12   3   4      871.29      970.04     98.54 o 
  13   3   4      852.76      894.69     97.92 o 
  14   3   4      443.71      543.85     89.30 o 
  15   3   4      682.62      696.19     95.60 o 
 -14   4   4      128.39       91.74     65.59 o 
 -13   4   4      276.09      274.87     63.14 o 
 -12   4   4      322.87      306.25     33.53 o 
 -11   4   4     1354.62     1358.50     63.08 o 
 -10   4   4      375.72      371.86     31.47 o 
  -9   4   4      457.04      479.33     32.93 o 
  -8   4   4     1337.60     1291.67     56.34 o 
  -7   4   4      901.82      818.50     40.25 o 
  -6   4   4     3223.16     3182.65    119.98 o 
  -5   4   4     3538.96     3523.99    128.08 o 
  -4   4   4     1115.45     1122.09     41.30 o 
  -3   4   4     3710.33     3692.26    144.67 o 
  -2   4   4     3899.88     4119.46    102.22 o 
  -1   4   4     3324.97     3240.65     76.16 o 
   0   4   4    10533.00    11082.48    305.98 o 
   1   4   4     3045.34     3101.06    100.72 o 
   2   4   4     3600.85     3793.94    125.02 o 
   3   4   4     4082.85     4176.30    125.22 o 
   4   4   4      806.26      787.51     38.98 o 
   5   4   4     3464.79     3431.58    110.24 o 
   6   4   4     3317.69     3262.65    120.10 o 
   7   4   4      797.93      729.62     38.60 o 
   8   4   4     1178.09     1187.56     53.92 o 
   9   4   4      630.19      581.10     42.39 o 
  10   4   4      410.18      396.96     39.57 o 
  11   4   4     1253.94     1215.10    115.82 o 
  12   4   4      309.86      213.40     62.24 o 
  13   4   4      347.00      248.45     67.26 o 
  14   4   4      106.24       90.06     67.92 o 
 -14   5   4      396.67      380.86     51.91 o 
 -13   5   4      112.77       95.10     42.36 o 
 -12   5   4      523.69      588.94     41.18 o 
 -11   5   4      509.92      469.61     36.84 o 
 -10   5   4     4463.08     4450.52    161.43 o 
  -9   5   4      973.07      998.10     70.53 o 
  -8   5   4      262.43      266.30     26.64 o 
  -7   5   4      708.06      645.27     36.02 o 
  -6   5   4     1261.58     1139.50     50.74 o 
  -5   5   4     3487.19     3638.84    128.62 o 
  -4   5   4     5666.59     5689.71    168.58 o 
  -3   5   4     4099.54     4132.23    113.74 o 
  -2   5   4     1268.38     1301.80     33.71 o 
  -1   5   4     1476.68     1493.07     43.77 o 
   0   5   4     3388.56     3231.24     83.48 o 
   1   5   4     1752.74     1790.55     48.60 o 
   2   5   4      847.48      896.29     46.80 o 
   3   5   4     3816.50     3786.89    146.46 o 
   4   5   4     5003.76     4935.70    195.00 o 
   5   5   4     3143.67     3355.39    110.75 o 
   6   5   4     1263.84     1176.79     42.56 o 
   7   5   4      527.19      520.62     30.89 o 
   8   5   4      377.36      367.92     35.41 o 
   9   5   4      849.59      869.69     61.60 o 
  10   5   4     4118.61     4000.70    201.68 o 
  11   5   4      493.72      558.67     75.32 o 
  12   5   4      398.00      406.81     73.33 o 
  13   5   4      111.29      171.15     64.93 o 
  14   5   4      442.97      366.36     84.52 o 
 -14   6   4      396.30      415.04     54.60 o 
 -13   6   4      332.37      378.25     48.44 o 
 -12   6   4      652.82      604.79     43.40 o 
 -11   6   4      133.74      178.56     29.81 o 
 -10   6   4      353.47      391.18     33.02 o 
  -9   6   4      397.34      356.68     31.64 o 
  -8   6   4     4435.11     4441.52    174.98 o 
  -7   6   4     2308.29     2202.54     89.62 o 
  -6   6   4      205.72      213.30     23.06 o 
  -5   6   4     3694.80     3740.04    109.72 o 
  -4   6   4     2314.50     2209.27     64.68 o 
  -3   6   4     1718.79     1772.48     51.38 o 
  -2   6   4     9002.45     8698.86    247.26 o 
  -1   6   4     8076.88     8713.99    250.30 o 
   0   6   4      266.15      329.61     13.97 o 
   1   6   4     8683.09     9392.23    229.44 o 
   2   6   4     9363.74     9112.58    246.96 o 
   3   6   4     1476.03     1519.82     64.59 o 
   4   6   4     2194.98     2084.31     82.25 o 
   5   6   4     3814.49     3890.97    121.75 o 
   6   6   4      288.94      315.02     18.04 o 
   7   6   4     2472.58     2381.71     90.77 o 
   8   6   4     4879.67     5031.03    176.41 o 
   9   6   4      257.24      283.62     37.65 o 
  10   6   4      317.50      330.20     41.44 o 
  11   6   4      106.79      100.02     36.76 o 
  12   6   4      675.47      683.58     87.72 o 
  13   6   4      270.26      317.76     72.55 o 
  14   6   4      477.00      518.85     91.06 o 
 -14   7   4      591.78      689.24    145.50 o 
 -13   7   4      921.78      900.74     67.05 o 
 -12   7   4       15.46       28.48     41.15 o 
 -11   7   4      137.81      118.44     29.73 o 
 -10   7   4      541.50      601.85     39.09 o 
  -9   7   4      122.03      146.93     25.15 o 
  -8   7   4      446.14      439.79     30.07 o 
  -7   7   4     4204.31     4152.88    139.90 o 
  -6   7   4      312.82      310.31     21.74 o 
  -5   7   4     3099.87     3017.99     90.90 o 
  -4   7   4     2910.78     2870.97     95.62 o 
  -3   7   4     2344.61     2404.63     69.71 o 
  -2   7   4      320.05      302.89     16.77 o 
  -1   7   4     2051.82     2008.59     53.33 o 
   0   7   4      266.14      269.82     15.38 o 
   1   7   4     1527.66     1570.87     48.14 o 
   2   7   4      549.77      517.32     41.20 o 
   3   7   4     2259.89     2310.88     77.70 o 
   4   7   4     3022.39     2958.46    109.58 o 
   5   7   4     3317.95     3209.94    116.93 o 
   6   7   4      473.55      477.55     22.74 o 
   7   7   4     4567.85     4589.46    162.45 o 
   8   7   4      371.39      361.30     29.51 o 
   9   7   4       74.84       88.51     35.31 o 
  10   7   4      499.86      527.70     49.44 o 
  11   7   4      158.55      121.33     40.47 o 
  12   7   4       18.91       -7.62     63.52 o 
  13   7   4      900.15      899.46    101.17 o 
  14   7   4      588.35      585.67     97.35 o 
 -13   8   4      678.79      739.79     89.15 o 
 -12   8   4      678.04      677.88     46.80 o 
 -11   8   4      568.51      551.80     41.70 o 
 -10   8   4      413.47      416.89     31.35 o 
  -9   8   4      231.77      216.61     26.26 o 
  -8   8   4      811.02      784.26     37.72 o 
  -7   8   4     1111.59     1099.62     52.01 o 
  -6   8   4     2642.24     2691.90     84.12 o 
  -5   8   4     6520.44     6647.84    176.23 o 
  -4   8   4       97.41       96.17     15.30 o 
  -3   8   4       99.67       96.00     12.25 o 
  -2   8   4     1502.15     1434.61     43.85 o 
  -1   8   4     4457.47     4370.26    116.99 o 
   0   8   4       31.07       27.79     11.94 o 
   1   8   4     3949.81     3872.24    116.49 o 
   2   8   4     1677.41     1642.99     43.92 o 
   3   8   4      107.52       94.04     13.90 o 
   4   8   4      272.11      271.37     22.10 o 
   5   8   4     5682.89     5834.63    174.86 o 
   6   8   4     2164.70     2120.65     95.95 o 
   7   8   4      933.12      968.25     50.67 o 
   8   8   4      653.92      629.58     39.42 o 
   9   8   4      290.42      298.88     42.73 o 
  10   8   4      406.63      470.55     48.74 o 
  11   8   4      734.35      776.36     58.64 o 
  12   8   4      669.35      715.43     60.92 o 
  13   8   4      702.99      739.91     67.59 o 
 -13   9   4      369.48      347.53     76.07 o 
 -12   9   4      782.66      828.77     53.01 o 
 -11   9   4      240.24      270.27     36.92 o 
 -10   9   4     2379.16     2368.94     98.10 o 
  -9   9   4      552.84      548.34     40.65 o 
  -8   9   4      354.04      342.99     27.15 o 
  -7   9   4      128.07      123.34     19.54 o 
  -6   9   4     1341.34     1379.72     48.08 o 
  -5   9   4     1603.31     1596.15     47.78 o 
  -4   9   4     3160.66     3047.13     86.66 o 
  -3   9   4      129.20      128.56     13.69 o 
  -2   9   4     2302.68     2351.48     61.93 o 
  -1   9   4     1008.87      991.74     33.97 o 
   0   9   4     3424.76     3434.46     98.96 o 
   1   9   4      904.08      857.82     33.93 o 
   2   9   4     2081.07     2110.04     67.23 o 
   3   9   4       58.42       60.22     15.28 o 
   4   9   4     2812.39     2742.54     95.68 o 
   5   9   4     1120.42     1094.82     51.23 o 
   6   9   4     1336.75     1368.27     53.80 o 
   7   9   4       84.40       94.37     26.59 o 
   8   9   4      285.69      294.76     27.00 o 
   9   9   4      596.12      564.04     40.38 o 
  10   9   4     2335.57     2273.63     99.20 o 
  11   9   4      277.28      278.87     37.37 o 
  12   9   4      828.68      886.57     56.39 o 
  13   9   4      284.64      291.83     59.31 o 
 -12  10   4      466.12      446.70     85.52 o 
 -11  10   4       78.23       63.72     35.48 o 
 -10  10   4      117.18      134.82     33.87 o 
  -9  10   4      345.59      382.59     37.11 o 
  -8  10   4     2862.37     2816.16    100.88 o 
  -7  10   4      964.77      923.00     41.26 o 
  -6  10   4      273.63      245.57     21.55 o 
  -5  10   4     4408.18     4238.81    122.53 o 
  -4  10   4       96.54      123.35     17.15 o 
  -3  10   4     2697.61     2612.25     70.30 o 
  -2  10   4     1297.67     1233.78     42.00 o 
  -1  10   4     1364.45     1292.95     41.00 o 
   0  10   4        9.92        3.28     15.14 o 
   1  10   4     1444.90     1380.72     45.37 o 
   2  10   4     1585.13     1557.19     46.61 o 
   3  10   4     2462.37     2442.13     98.73 o 
   4  10   4       63.01       31.49     19.98 o 
   5  10   4     4196.25     4153.45    157.58 o 
   6  10   4      180.68      195.63     23.73 o 
   7  10   4     1128.49     1194.74     47.73 o 
   8  10   4     3078.71     3055.37    117.77 o 
   9  10   4      419.23      445.22     38.83 o 
  10  10   4      127.47      124.95     35.42 o 
  11  10   4       39.89       54.20     37.11 o 
  12  10   4      511.72      661.07     58.02 o 
 -12  11   4      168.82      168.75     49.38 o 
 -11  11   4      161.85      174.16     69.41 o 
 -10  11   4      234.84      242.09     37.62 o 
  -9  11   4     1064.04     1155.17     61.95 o 
  -8  11   4      543.28      582.15     35.82 o 
  -7  11   4     1096.70     1104.97     48.70 o 
  -6  11   4      122.30      101.41     25.38 o 
  -5  11   4      109.45      134.16     19.50 o 
  -4  11   4       49.49       47.72     16.90 o 
  -3  11   4     4091.01     3958.62    103.26 o 
  -2  11   4      415.04      411.21     20.86 o 
  -1  11   4     1491.92     1517.34     44.12 o 
   0  11   4        1.21       -6.37     16.05 o 
   1  11   4     1343.15     1284.86     48.14 o 
   2  11   4      462.92      427.69     22.80 o 
   3  11   4     3852.55     3716.88    145.32 o 
   4  11   4       23.89       17.95     30.75 o 
   5  11   4      173.29      173.47     26.67 o 
   6  11   4       85.61       63.78     26.49 o 
   7  11   4      912.63      844.36     58.55 o 
   8  11   4      416.54      439.98     39.19 o 
   9  11   4     1010.25     1062.16     76.78 o 
  10  11   4      173.57      180.92     45.84 o 
  11  11   4      129.34       81.40     53.80 o 
  12  11   4      145.95      136.77     50.76 o 
 -11  12   4      444.81      486.03     58.06 o 
 -10  12   4       36.24       82.59     46.00 o 
  -9  12   4      186.66      264.75     36.05 o 
  -8  12   4      494.42      482.66     37.05 o 
  -7  12   4      860.73      875.65     44.14 o 
  -6  12   4      253.37      261.66     29.29 o 
  -5  12   4      997.46      960.46     49.55 o 
  -4  12   4       43.21       74.33     22.88 o 
  -3  12   4     3267.38     3137.26     94.97 o 
  -2  12   4      105.18       89.09     16.79 o 
  -1  12   4     1390.62     1394.64     45.22 o 
   0  12   4      206.01      219.15     20.42 o 
   1  12   4     1473.54     1487.29     50.51 o 
   2  12   4      167.07      189.80     20.36 o 
   3  12   4     3218.30     3176.70    105.52 o 
   4  12   4       99.43       98.96     34.35 o 
   5  12   4     1382.16     1325.34     57.85 o 
   6  12   4      279.67      307.84     33.31 o 
   7  12   4      784.42      752.36     48.62 o 
   8  12   4      606.08      684.88     43.37 o 
   9  12   4       78.70      103.35     44.06 o 
  10  12   4       30.56       74.71     56.85 o 
  11  12   4      451.40      508.89     73.21 o 
 -10  13   4      219.51      205.48     48.70 o 
  -9  13   4      803.05      832.77     53.25 o 
  -8  13   4      128.93      136.74     31.22 o 
  -7  13   4      100.19       89.00     29.57 o 
  -6  13   4     2653.05     2669.98     95.73 o 
  -5  13   4      599.90      588.59     37.51 o 
  -4  13   4      767.53      755.96     40.42 o 
  -3  13   4       54.20       63.64     24.38 o 
  -2  13   4     2096.00     2062.82     68.27 o 
  -1  13   4       37.74       34.53     20.61 o 
   0  13   4     4211.65     4171.78    122.41 o 
   1  13   4      136.91      159.18     21.58 o 
   2  13   4     2207.03     2163.70     68.54 o 
   3  13   4       41.77       30.45     26.62 o 
   4  13   4      759.63      746.84     45.33 o 
   5  13   4      609.79      600.61     41.88 o 
   6  13   4     2646.07     2696.17    110.00 o 
   7  13   4      134.23      107.63     32.86 o 
   8  13   4      125.29      130.68     35.58 o 
   9  13   4      703.58      893.49     70.43 o 
  10  13   4      279.76      291.14     52.57 o 
  -9  14   4      273.04      310.12     43.58 o 
  -8  14   4      490.91      527.92     39.07 o 
  -7  14   4      234.66      248.70     32.11 o 
  -6  14   4      484.40      476.25     36.95 o 
  -5  14   4      731.94      755.74     41.98 o 
  -4  14   4      265.09      256.22     31.31 o 
  -3  14   4      321.05      312.87     31.11 o 
  -2  14   4      564.92      537.95     34.02 o 
  -1  14   4     1874.18     1793.03     59.76 o 
   0  14   4      233.88      228.43     26.74 o 
   1  14   4     1764.16     1671.35     59.07 o 
   2  14   4      422.32      417.38     33.20 o 
   3  14   4      366.68      348.57     39.28 o 
   4  14   4      370.06      352.35     31.07 o 
   5  14   4      787.22      787.84     48.87 o 
   6  14   4      491.89      478.41     41.95 o 
   7  14   4      216.83      187.27     36.41 o 
   8  14   4      472.91      411.46     48.13 o 
   9  14   4      215.72      207.34     53.71 o 
  -8  15   4      205.56      194.00     40.99 o 
  -7  15   4      216.69      243.62     34.18 o 
  -6  15   4      139.53      144.52     32.38 o 
  -5  15   4      150.44      167.89     31.31 o 
  -4  15   4      452.68      437.01     36.48 o 
  -3  15   4     1431.43     1501.33     64.81 o 
  -2  15   4      651.06      683.25     39.90 o 
  -1  15   4      887.96      899.83     45.92 o 
   0  15   4       48.35       68.43     24.32 o 
   1  15   4      900.63      876.33     46.27 o 
   2  15   4      626.29      611.09     39.52 o 
   3  15   4     1428.37     1497.94     73.78 o 
   4  15   4      438.82      473.66     36.18 o 
   5  15   4      121.84      105.74     31.06 o 
   6  15   4      120.60      138.10     37.54 o 
   7  15   4      110.25       73.68     38.60 o 
   8  15   4      192.36      168.88     41.37 o 
  -7  16   4      170.84      170.79     41.16 o 
  -6  16   4      349.12      458.74     43.81 o 
  -5  16   4      345.83      339.57     36.74 o 
  -4  16   4      812.03      851.59     46.99 o 
  -3  16   4      460.66      496.15     38.71 o 
  -2  16   4      535.10      523.01     38.86 o 
  -1  16   4      507.03      512.23     37.93 o 
   0  16   4       40.74       25.05     28.97 o 
   1  16   4      472.40      549.16     37.59 o 
   2  16   4      452.16      435.18     41.85 o 
   3  16   4      507.17      602.54     39.07 o 
   4  16   4      783.16      820.17     46.51 o 
   5  16   4      245.80      237.60     34.10 o 
   6  16   4      354.15      348.24     37.85 o 
   7  16   4      200.31      187.40     36.36 o 
  -5  17   4       13.21        4.18     35.30 o 
  -4  17   4      506.63      520.91     42.33 o 
  -3  17   4      252.41      289.26     36.62 o 
  -2  17   4        8.33       17.36     32.77 o 
  -1  17   4      353.04      393.50     36.72 o 
   0  17   4     1460.29     1471.14     76.45 o 
   1  17   4      420.89      373.92     37.16 o 
   2  17   4       34.92       27.46     37.17 o 
   3  17   4      291.10      266.79     35.85 o 
   4  17   4      410.42      439.64     40.77 o 
   5  17   4       60.10      111.75     36.10 o 
   0  18   4      272.48      302.32     45.95 o 
   1   0   5    13069.54    13493.59    414.57 o 
   2   0   5     3560.80     3845.50    106.84 o 
   3   0   5      905.41      820.96     29.40 o 
   4   0   5      964.63      994.92     35.65 o 
   5   0   5      413.41      438.27     20.94 o 
   6   0   5     1591.45     1740.56     58.50 o 
   7   0   5     4542.98     4400.82    161.19 o 
   8   0   5       86.00       79.91     18.91 o 
   9   0   5     4050.51     4063.27    151.63 o 
  10   0   5       76.86       66.07     23.51 o 
  11   0   5       30.85        7.61     31.99 o 
  12   0   5        2.52        2.86     37.07 o 
  13   0   5     1834.35     1886.96    104.67 o 
  14   0   5       25.29        0.08     65.93 o 
  15   0   5      406.54      400.15     85.85 o 
 -15   1   5      120.81      101.35     74.14 o 
 -14   1   5      295.22      317.81     68.38 o 
 -13   1   5       92.65      121.75     40.58 o 
 -12   1   5      264.67      278.46     42.51 o 
 -11   1   5     1742.31     1665.39     75.57 o 
 -10   1   5      889.37      909.36     46.93 o 
  -9   1   5     1684.22     1661.93     74.55 o 
  -8   1   5     2084.00     2068.06     86.54 o 
  -7   1   5      588.40      580.57     29.36 o 
  -6   1   5      326.07      312.20     21.97 o 
  -5   1   5     1979.80     1913.05     67.49 o 
  -4   1   5     6431.13     6466.45    196.99 o 
  -3   1   5      239.22      229.23     11.75 o 
  -2   1   5    10273.88    10665.21    336.94 o 
  -1   1   5     3939.11     4105.91    141.82 o 
   0   1   5      899.88      979.41     33.58 o 
   1   1   5     3543.60     3782.13    141.54 o 
   2   1   5    10667.38    11217.44    336.65 o 
   3   1   5      190.05      180.00      9.17 o 
   4   1   5     6179.89     6207.40    196.79 o 
   5   1   5     1684.63     1598.74     57.06 o 
   6   1   5      433.94      428.92     20.56 o 
   7   1   5      411.95      405.62     22.12 o 
   8   1   5     2362.56     2405.48     87.73 o 
   9   1   5     2007.41     2011.80     75.60 o 
  10   1   5      765.32      773.01     58.25 o 
  11   1   5     2024.42     1953.81     97.24 o 
  12   1   5      295.89      343.30     43.34 o 
  13   1   5       72.54       80.40     41.29 o 
  14   1   5      223.43      208.04     67.48 o 
  15   1   5      164.96      101.91     69.84 o 
 -14   2   5      417.88      431.66     79.95 o 
 -13   2   5      102.92      102.19     39.38 o 
 -12   2   5      626.87      673.18     55.26 o 
 -11   2   5      732.98      759.08     42.88 o 
 -10   2   5      990.91      983.57     52.55 o 
  -9   2   5      508.33      525.24     31.83 o 
  -8   2   5      428.17      479.74     30.52 o 
  -7   2   5      169.57      171.12     20.37 o 
  -6   2   5     5579.43     5352.77    195.62 o 
  -5   2   5      451.86      499.93     31.40 o 
  -4   2   5     3641.03     3775.69    137.54 o 
  -3   2   5      572.17      616.81     29.06 o 
  -2   2   5     1601.63     1616.40     42.92 o 
  -1   2   5      706.49      672.80     33.90 o 
   0   2   5     3169.51     3085.87    112.80 o 
   1   2   5      908.33      908.20     29.31 o 
   2   2   5     1269.07     1288.62     48.41 o 
   3   2   5      542.98      565.06     27.04 o 
   4   2   5     3631.66     3765.37    136.83 o 
   5   2   5      620.83      687.14     21.38 o 
   6   2   5     5598.79     5421.24    167.48 o 
   7   2   5      174.20      183.15     17.27 o 
   8   2   5      407.68      368.02     28.04 o 
   9   2   5      425.14      419.33     40.36 o 
  10   2   5     1449.77     1449.69    102.73 o 
  11   2   5      735.34      727.16     53.79 o 
  12   2   5      715.21      703.95     54.15 o 
  13   2   5      118.16      101.84     40.20 o 
  14   2   5      362.51      343.99     80.84 o 
 -14   3   5      956.98      859.37     98.09 o 
 -13   3   5       73.26      128.95     40.20 o 
 -12   3   5      413.03      436.81     36.00 o 
 -11   3   5     2864.78     2846.38    114.05 o 
 -10   3   5      114.91      108.01     24.69 o 
  -9   3   5       66.44       55.90     21.10 o 
  -8   3   5     2567.22     2475.98     90.81 o 
  -7   3   5     1007.37      964.39     47.34 o 
  -6   3   5      254.15      266.95     19.91 o 
  -5   3   5     7449.49     7502.75    254.56 o 
  -4   3   5     1185.52     1158.99     53.46 o 
  -3   3   5     1488.23     1495.43     57.06 o 
  -2   3   5      434.86      386.64     19.95 o 
  -1   3   5    12886.33    13253.06    428.44 o 
   0   3   5     1498.05     1584.60     52.34 o 
   1   3   5    14013.40    14777.69    496.42 o 
   2   3   5      307.88      272.09     17.08 o 
   3   3   5     1320.09     1364.49     48.26 o 
   4   3   5     1424.54     1425.07     45.50 o 
   5   3   5     6699.31     6827.04    195.78 o 
   6   3   5      140.27      161.93     14.39 o 
   7   3   5     1092.75     1058.78     39.38 o 
   8   3   5     2166.28     2120.40     91.06 o 
   9   3   5       18.83      -28.19     22.18 o 
  10   3   5      133.39      126.07     34.93 o 
  11   3   5     3073.58     3048.35    207.96 o 
  12   3   5      331.15      260.34     69.31 o 
  13   3   5       76.08       96.31     60.66 o 
  14   3   5      806.26      788.61    102.56 o 
 -14   4   5       53.79      -38.09     62.25 o 
 -13   4   5      727.55      750.84     61.82 o 
 -12   4   5      383.94      375.98     34.54 o 
 -11   4   5       22.17       21.32     26.99 o 
 -10   4   5      639.92      609.89     36.84 o 
  -9   4   5     4439.08     4287.67    165.32 o 
  -8   4   5      914.06      869.65     48.06 o 
  -7   4   5     2540.44     2401.51    101.91 o 
  -6   4   5      704.27      653.70     35.81 o 
  -5   4   5     1689.92     1668.39     64.00 o 
  -4   4   5     1753.79     1825.14     65.58 o 
  -3   4   5     8827.96     8760.14    339.06 o 
  -2   4   5     3258.94     3409.47     99.71 o 
  -1   4   5    18148.42    19150.53    488.71 o 
   0   4   5     5146.37     5738.57    178.89 o 
   1   4   5    18690.77    20011.16    692.95 o 
   2   4   5     3578.87     3725.38    129.43 o 
   3   4   5    10114.27    10232.28    340.94 o 
   4   4   5     1457.65     1491.04     63.85 o 
   5   4   5     1525.21     1566.75     53.76 o 
   6   4   5      706.51      682.88     34.51 o 
   7   4   5     2991.16     2924.51    101.96 o 
   8   4   5     1050.14     1097.39     59.13 o 
   9   4   5     4798.85     4684.14    207.79 o 
  10   4   5      538.45      519.40     65.75 o 
  11   4   5       12.47       25.83     49.42 o 
  12   4   5      291.55      297.13     71.42 o 
  13   4   5     1024.67     1061.18    102.86 o 
  14   4   5       65.72       64.57     67.26 o 
 -14   5   5      615.37      616.39     86.24 o 
 -13   5   5       87.14       82.42     32.64 o 
 -12   5   5      490.53      491.74     39.96 o 
 -11   5   5     1084.71      969.97     54.47 o 
 -10   5   5      809.27      796.92     46.32 o 
  -9   5   5      108.02      139.27     25.89 o 
  -8   5   5     4433.67     4353.82    155.01 o 
  -7   5   5      122.01      122.71     20.40 o 
  -6   5   5      633.95      622.01     37.62 o 
  -5   5   5     1050.36     1006.79     48.64 o 
  -4   5   5     6214.32     6065.91    214.42 o 
  -3   5   5      262.03      276.35     17.17 o 
  -2   5   5     4131.71     4041.51     98.74 o 
  -1   5   5     5115.41     5404.97    142.58 o 
   0   5   5       79.41      102.33      9.36 o 
   1   5   5     5515.52     5908.96    175.57 o 
   2   5   5     3575.75     3501.40    120.69 o 
   3   5   5      166.15      173.30     12.06 o 
   4   5   5     5815.07     5789.86    214.74 o 
   5   5   5     1244.15     1211.28     48.33 o 
   6   5   5      710.18      709.40     29.07 o 
   7   5   5       96.51      103.45     18.69 o 
   8   5   5     3809.46     3829.97    192.98 o 
   9   5   5       67.28       95.95     32.12 o 
  10   5   5      814.36      829.98     59.45 o 
  11   5   5     1010.40      975.51     67.61 o 
  12   5   5      425.85      477.10     79.52 o 
  13   5   5       65.60       65.54     68.64 o 
  14   5   5      424.17      403.93     90.64 o 
 -14   6   5        8.26      -21.10     61.57 o 
 -13   6   5      290.67      280.35     38.11 o 
 -12   6   5      483.73      514.37     40.58 o 
 -11   6   5      161.04      120.96     30.23 o 
 -10   6   5     1971.65     2020.72     86.73 o 
  -9   6   5       58.92       62.16     23.97 o 
  -8   6   5      243.55      220.36     26.96 o 
  -7   6   5     1061.78     1046.89     48.69 o 
  -6   6   5     3822.77     3830.45    145.08 o 
  -5   6   5     1212.42     1212.41     45.37 o 
  -4   6   5     1471.18     1408.55     55.42 o 
  -3   6   5     1332.99     1341.09     43.22 o 
  -2   6   5     2662.86     2730.87     69.37 o 
  -1   6   5     5147.56     5416.17    134.15 o 
   0   6   5     3763.37     3577.08     92.62 o 
   1   6   5     4796.34     5084.94    134.11 o 
   2   6   5     2317.05     2447.54     84.07 o 
   3   6   5     1211.14     1278.33     45.47 o 
   4   6   5     1780.43     1718.43     54.07 o 
   5   6   5     1175.12     1145.19     49.39 o 
   6   6   5     3916.86     3961.15    145.60 o 
   7   6   5      886.57      875.07     45.78 o 
   8   6   5      269.43      266.44     32.85 o 
   9   6   5       19.64      -12.11     30.99 o 
  10   6   5     2035.36     2091.81    110.00 o 
  11   6   5      167.27      179.25     38.35 o 
  12   6   5      483.14      437.48     74.71 o 
  13   6   5      347.00      339.78     80.43 o 
  14   6   5        3.86       24.79     75.16 o 
 -13   7   5      444.71      481.02     42.89 o 
 -12   7   5      130.88      132.14     33.19 o 
 -11   7   5     1755.99     1833.12     85.03 o 
 -10   7   5      427.36      412.41     34.89 o 
  -9   7   5      297.83      271.97     30.42 o 
  -8   7   5      374.57      374.49     31.09 o 
  -7   7   5     1619.03     1628.55     62.89 o 
  -6   7   5        3.03      -11.30     16.89 o 
  -5   7   5     8605.81     8726.18    274.01 o 
  -4   7   5     2824.53     2870.92     84.32 o 
  -3   7   5     2174.39     2198.49     58.95 o 
  -2   7   5      813.61      788.81     25.45 o 
  -1   7   5     8213.43     8407.05    247.18 o 
   0   7   5      887.39      911.84     28.30 o 
   1   7   5     9126.96     9398.08    226.64 o 
   2   7   5      666.64      642.13     26.37 o 
   3   7   5     2054.23     2104.90     71.19 o 
   4   7   5     2774.05     2832.97     92.68 o 
   5   7   5     8752.17     8823.55    392.72 o 
   6   7   5       24.09       -5.06     18.25 o 
   7   7   5     1811.55     1805.56     71.56 o 
   8   7   5      402.65      458.93     30.54 o 
   9   7   5      275.71      316.22     40.40 o 
  10   7   5      471.41      499.56     48.45 o 
  11   7   5     2026.66     2136.28    108.35 o 
  12   7   5      139.46       97.74     43.17 o 
  13   7   5      396.28      371.37     83.35 o 
 -13   8   5      473.52      539.35     45.58 o 
 -12   8   5      199.08      195.65     36.56 o 
 -11   8   5      216.08      224.54     34.75 o 
 -10   8   5      314.99      327.80     29.42 o 
  -9   8   5     1161.95     1164.02     53.41 o 
  -8   8   5        7.81        9.18     20.97 o 
  -7   8   5     1544.74     1455.66     56.18 o 
  -6   8   5     1022.09      992.83     39.10 o 
  -5   8   5      211.92      222.55     19.41 o 
  -4   8   5     1245.37     1214.61     39.19 o 
  -3   8   5     6980.03     6737.59    194.22 o 
  -2   8   5     1344.86     1313.08     38.98 o 
  -1   8   5     1942.01     2002.62     63.61 o 
   0   8   5      861.70      885.08     31.99 o 
   1   8   5     2148.88     2226.64     58.00 o 
   2   8   5     1324.11     1280.19     41.66 o 
   3   8   5     7236.98     7111.81    193.75 o 
   4   8   5     1012.41      983.97     36.71 o 
   5   8   5      323.68      315.11     59.91 o 
   6   8   5      655.92      599.15     41.32 o 
   7   8   5     1493.45     1440.49     64.45 o 
   8   8   5       21.89       20.64     22.92 o 
   9   8   5     1341.56     1400.54     77.76 o 
  10   8   5      212.26      240.19     43.65 o 
  11   8   5      198.58      134.87     43.60 o 
  12   8   5      138.01       96.42     43.67 o 
  13   8   5      335.55      274.24     78.96 o 
 -13   9   5      309.30      348.73     81.77 o 
 -12   9   5      628.91      628.36     47.90 o 
 -11   9   5      134.71      138.04     29.35 o 
 -10   9   5      397.49      400.00     32.85 o 
  -9   9   5      268.86      275.57     27.45 o 
  -8   9   5     3602.70     3532.69    115.61 o 
  -7   9   5      146.38       96.81     20.45 o 
  -6   9   5      161.73      142.63     23.03 o 
  -5   9   5     2193.72     2148.55     73.37 o 
  -4   9   5      601.41      278.35     29.20 o 
  -3   9   5      508.72      467.03     23.91 o 
  -2   9   5     3497.21     3381.56    103.44 o 
  -1   9   5      136.29      130.97     12.83 o 
   0   9   5      496.32      517.20     24.07 o 
   1   9   5      126.70      129.14     15.20 o 
   2   9   5     3975.00     3778.19    103.39 o 
   3   9   5      547.57      540.98     23.60 o 
   4   9   5      227.99      207.99     20.77 o 
   5   9   5     2040.58     1940.25     83.71 o 
   6   9   5       65.81       81.87     23.75 o 
   7   9   5      192.97      191.94     23.48 o 
   8   9   5     3327.28     3327.48    115.11 o 
   9   9   5      282.17      241.97     33.92 o 
  10   9   5      330.19      306.62     37.96 o 
  11   9   5       80.45      104.22     37.00 o 
  12   9   5      581.77      579.15     49.23 o 
  13   9   5      346.46      446.83     90.70 o 
 -12  10   5      599.49      604.18     48.37 o 
 -11  10   5      106.85      124.70     36.62 o 
 -10  10   5     1623.40     1815.01     79.89 o 
  -9  10   5      576.71      647.60     44.82 o 
  -8  10   5      266.10      263.75     26.82 o 
  -7  10   5      893.56      899.24     40.20 o 
  -6  10   5     1571.13     1549.16     52.01 o 
  -5  10   5     1591.86     1545.68     55.61 o 
  -4  10   5     1060.27     1056.14     37.43 o 
  -3  10   5      916.75      877.75     32.56 o 
  -2  10   5      428.14      430.70     20.60 o 
  -1  10   5     1835.60     1719.78     55.42 o 
   0  10   5     3670.34     3431.17     99.91 o 
   1  10   5     1748.56     1720.93     54.59 o 
   2  10   5      464.51      452.31     24.88 o 
   3  10   5      941.08      934.38     38.59 o 
   4  10   5      746.04      727.16     38.15 o 
   5  10   5     1805.02     1841.17     62.50 o 
   6  10   5     1316.38     1375.23     57.95 o 
   7  10   5      651.65      612.25     43.53 o 
   8  10   5      258.23      276.27     32.94 o 
   9  10   5      639.59      698.54     46.05 o 
  10  10   5     1474.22     1539.07     79.77 o 
  11  10   5      100.54       87.02     35.40 o 
  12  10   5      557.35      601.10     52.11 o 
 -11  11   5      571.41      555.42     48.99 o 
 -10  11   5      378.18      448.72     65.99 o 
  -9  11   5      593.30      615.41     43.62 o 
  -8  11   5       64.02       63.06     30.76 o 
  -7  11   5     1731.09     1665.87     69.00 o 
  -6  11   5      213.20      242.28     22.74 o 
  -5  11   5     3732.04     3683.92    108.12 o 
  -4  11   5      406.80      389.65     24.56 o 
  -3  11   5     1380.77     1336.29     47.07 o 
  -2  11   5      481.64      467.44     22.32 o 
  -1  11   5     2948.15     2900.00     76.99 o 
   0  11   5      211.91      205.52     18.83 o 
   1  11   5     2747.60     2672.25     83.70 o 
   2  11   5      442.73      439.87     26.58 o 
   3  11   5     1249.93     1216.49     59.69 o 
   4  11   5      421.61      379.52     32.49 o 
   5  11   5     3517.80     3533.31    138.20 o 
   6  11   5      201.10      191.34     29.94 o 
   7  11   5     1965.07     1882.95     68.80 o 
   8  11   5       40.31       16.68     15.08 o 
   9  11   5      587.29      589.33     44.93 o 
  10  11   5      450.38      494.85     45.64 o 
  11  11   5      645.82      694.03     62.37 o 
 -11  12   5      292.99      328.72     67.12 o 
 -10  12   5      328.40      320.39     42.86 o 
  -9  12   5      267.11      248.44     35.76 o 
  -8  12   5       36.61        7.73     34.74 o 
  -7  12   5      800.37      817.24     43.69 o 
  -6  12   5      791.16      798.96     40.35 o 
  -5  12   5       86.39       62.75     27.64 o 
  -4  12   5      825.30      859.33     42.83 o 
  -3  12   5     2672.71     2611.71     77.64 o 
  -2  12   5     1062.61     1052.29     36.19 o 
  -1  12   5       74.24       61.31     16.77 o 
   0  12   5      123.62      115.83     19.98 o 
   1  12   5       46.38       34.03     19.03 o 
   2  12   5      852.03      830.59     42.43 o 
   3  12   5     2232.47     2230.80     99.14 o 
   4  12   5      958.65      908.60     50.51 o 
   5  12   5       55.31       59.02     23.09 o 
   6  12   5      778.37      774.62     60.06 o 
   7  12   5      941.89      937.07     50.97 o 
   8  12   5       38.05       -2.89     31.32 o 
   9  12   5      161.69      156.86     52.26 o 
  10  12   5      380.00      500.78     54.19 o 
  11  12   5      298.63      321.83     54.88 o 
 -10  13   5       49.77       43.87     46.07 o 
  -9  13   5        6.10      -43.45     35.83 o 
  -8  13   5     1588.14     1623.65     77.68 o 
  -7  13   5        9.29       -0.49     28.47 o 
  -6  13   5       52.64       24.92     35.03 o 
  -5  13   5       67.12       73.98     26.48 o 
  -4  13   5     1605.22     1548.71     61.78 o 
  -3  13   5      142.82      115.63     27.03 o 
  -2  13   5     1572.15     1556.35     65.00 o 
  -1  13   5      364.80      345.82     24.97 o 
   0  13   5      374.38      349.28     24.99 o 
   1  13   5      323.83      299.42     24.17 o 
   2  13   5     1761.75     1809.81     74.77 o 
   3  13   5      178.82      148.48     30.52 o 
   4  13   5     1407.22     1437.64     69.89 o 
   5  13   5       78.36       53.70     25.40 o 
   6  13   5       56.51       29.18     26.66 o 
   7  13   5       16.76       19.48     31.50 o 
   8  13   5     1427.74     1440.27     93.68 o 
   9  13   5        5.62       47.72     72.40 o 
  10  13   5        6.40      -18.22     49.67 o 
  -9  14   5      667.02      747.85     54.80 o 
  -8  14   5       85.75      112.68     34.25 o 
  -7  14   5      501.36      504.75     39.94 o 
  -6  14   5      864.45      822.05     46.28 o 
  -5  14   5      374.19      439.49     36.00 o 
  -4  14   5      349.27      368.34     34.04 o 
  -3  14   5      965.77      955.09     47.02 o 
  -2  14   5      157.82      188.91     28.71 o 
  -1  14   5      631.67      610.60     36.40 o 
   0  14   5     1593.68     1552.15     55.23 o 
   1  14   5      656.72      635.41     50.35 o 
   2  14   5      176.74      160.48     32.39 o 
   3  14   5      862.80      887.07     52.97 o 
   4  14   5      317.19      358.32     37.08 o 
   5  14   5      472.09      476.79     35.11 o 
   6  14   5      915.14      950.40     46.24 o 
   7  14   5      606.98      640.51     39.86 o 
   8  14   5       60.40       65.29     45.30 o 
   9  14   5      806.56      853.98     71.27 o 
  -8  15   5       36.90       58.99     34.77 o 
  -7  15   5      381.75      437.01     50.87 o 
  -6  15   5      243.40      264.18     35.01 o 
  -5  15   5     2007.40     2017.64     77.74 o 
  -4  15   5      210.25      238.97     37.66 o 
  -3  15   5      105.38      105.70     29.79 o 
  -2  15   5       22.30        4.68     27.26 o 
  -1  15   5     1697.27     1668.15     68.41 o 
   0  15   5      125.10      131.97     33.54 o 
   1  15   5     1806.88     1769.67     68.60 o 
   2  15   5       31.41       35.35     30.62 o 
   3  15   5       70.33       59.23     32.45 o 
   4  15   5      199.05      202.75     30.43 o 
   5  15   5     1819.01     1883.56     76.47 o 
   6  15   5      177.14      178.71     39.89 o 
   7  15   5      466.61      463.01     45.06 o 
   8  15   5       42.02      115.92     48.44 o 
  -6  16   5      564.01      588.61     44.27 o 
  -5  16   5      327.58      388.68     39.29 o 
  -4  16   5      533.90      544.71     41.89 o 
  -3  16   5      645.73      690.67     43.91 o 
  -2  16   5      331.96      378.05     35.50 o 
  -1  16   5      460.38      478.99     44.60 o 
   0  16   5      357.16      356.46     43.13 o 
   1  16   5      515.64      574.41     38.54 o 
   2  16   5      222.11      256.84     39.68 o 
   3  16   5      781.17      812.20     50.93 o 
   4  16   5      637.90      654.01     42.75 o 
   5  16   5      365.01      361.84     42.73 o 
   6  16   5      536.44      538.47     42.62 o 
  -4  17   5      473.73      595.57     43.74 o 
  -3  17   5       45.38       40.42     33.47 o 
  -2  17   5      875.82      907.36     56.52 o 
  -1  17   5      273.07      277.51     44.23 o 
   0  17   5        0.01      -16.99     39.38 o 
   1  17   5      221.72      215.72     43.01 o 
   2  17   5      727.85      734.67     53.51 o 
   3  17   5       40.87       45.95     35.05 o 
   4  17   5      438.27      467.58     41.36 o 
   0   0   6     3817.88     3965.22    245.76 o 
   1   0   6    19376.46    20378.86    625.75 o 
   2   0   6     2680.66     2941.02     92.97 o 
   3   0   6       55.09       63.68      7.90 o 
   4   0   6      286.37      312.88     15.88 o 
   5   0   6     7925.12     7771.70    241.23 o 
   6   0   6       39.07       53.82     11.78 o 
   7   0   6     2901.98     2762.05    104.44 o 
   8   0   6      111.68      115.16     19.35 o 
   9   0   6     1236.71     1159.77     54.40 o 
  10   0   6      512.17      462.13     46.47 o 
  11   0   6     3779.88     3850.46    183.04 o 
  12   0   6      120.85      115.80     38.00 o 
  13   0   6      100.97      134.67     41.82 o 
  14   0   6      130.40      177.05     72.60 o 
 -14   1   6      126.11       72.90     69.36 o 
 -13   1   6      779.50      803.98     59.44 o 
 -12   1   6     1205.64     1189.11     76.19 o 
 -11   1   6      383.42      349.68     41.50 o 
 -10   1   6      548.08      572.76     36.08 o 
  -9   1   6     1747.79     1679.24     66.98 o 
  -8   1   6     1225.32     1208.39     53.52 o 
  -7   1   6     1820.93     1755.31     67.89 o 
  -6   1   6     3799.32     3732.69    131.83 o 
  -5   1   6     1158.04     1201.23     40.41 o 
  -4   1   6     2041.02     1978.72     72.35 o 
  -3   1   6     2436.60     2427.25     89.35 o 
  -2   1   6      832.52      779.20     26.47 o 
  -1   1   6      780.43      800.84     30.86 o 
   0   1   6    35816.22    37589.57   1151.06 o 
   1   1   6      568.34      574.22     29.80 o 
   2   1   6      633.26      573.42     26.09 o 
   3   1   6     3126.27     3227.66     89.96 o 
   4   1   6     2577.82     2528.13     72.98 o 
   5   1   6     1003.62     1050.43     39.94 o 
   6   1   6     3473.58     3441.93    113.21 o 
   7   1   6     1700.31     1619.53     57.37 o 
   8   1   6     1223.36     1188.86     45.17 o 
   9   1   6     1356.27     1294.75     83.93 o 
  10   1   6      426.74      452.46     43.98 o 
  11   1   6      384.12      360.60     47.37 o 
  12   1   6     1197.39     1202.14     76.74 o 
  13   1   6      637.67      570.41     56.59 o 
  14   1   6      102.19       80.12     63.35 o 
 -14   2   6      472.81      487.49     77.44 o 
 -13   2   6      182.70      164.04     43.35 o 
 -12   2   6      865.84      908.63     66.32 o 
 -11   2   6       96.07       77.23     25.78 o 
 -10   2   6      702.87      662.77     38.72 o 
  -9   2   6      438.48      428.55     30.14 o 
  -8   2   6     2043.50     2015.85     75.83 o 
  -7   2   6      465.50      493.64     29.37 o 
  -6   2   6      555.84      540.74     29.45 o 
  -5   2   6     1533.64     1632.26     61.65 o 
  -3   2   6     1421.84     1503.69     58.82 o 
  -2   2   6     7467.80     7534.56    216.75 o 
  -1   2   6     2072.08     2195.55     85.10 o 
   0   2   6      224.28      230.61     13.39 o 
   1   2   6     2180.50     2346.18     73.36 o 
   2   2   6     6235.75     6249.63    248.89 o 
   3   2   6     1416.52     1452.66     57.45 o 
   4   2   6      634.54      638.35     26.45 o 
   5   2   6     1386.08     1497.62     45.85 o 
   6   2   6      523.39      521.01     24.04 o 
   7   2   6      499.38      520.90     25.29 o 
   8   2   6     1690.26     1691.34     75.39 o 
   9   2   6      405.02      372.79     31.54 o 
  10   2   6      680.18      654.84     50.63 o 
  11   2   6      125.69      167.82     38.31 o 
  12   2   6      905.66      925.98     98.62 o 
  13   2   6      169.39      141.65     45.47 o 
  14   2   6      362.35      362.89     81.80 o 
 -14   3   6      132.79      123.08     63.90 o 
 -13   3   6      427.10      509.54     54.45 o 
 -12   3   6      280.62      312.84     53.30 o 
 -11   3   6       81.23       82.04     27.96 o 
 -10   3   6      437.95      430.47     32.95 o 
  -9   3   6     3351.96     3245.42    127.49 o 
  -8   3   6      347.08      340.09     27.51 o 
  -7   3   6     3611.52     3624.82    138.42 o 
  -6   3   6     2752.14     2762.24    110.20 o 
  -5   3   6      515.25      515.80     28.20 o 
  -4   3   6     2968.08     3026.82    102.60 o 
  -3   3   6     9366.08     9851.06    370.74 o 
  -2   3   6      194.75      205.13     19.32 o 
  -1   3   6     6087.61     6428.81    177.77 o 
   0   3   6     1225.37     1396.13     54.90 o 
   1   3   6     5894.23     6242.91    228.96 o 
   2   3   6      307.35      358.15     16.69 o 
   3   3   6    10345.10    10798.66    321.17 o 
   4   3   6     2441.02     2530.55     87.61 o 
   5   3   6      486.94      453.38     21.77 o 
   6   3   6     2982.37     3003.04     75.87 o 
   7   3   6     3800.49     3878.01    172.02 o 
   8   3   6      379.52      357.91     35.09 o 
   9   3   6     3609.59     3517.93    159.91 o 
  10   3   6      417.04      402.80     41.59 o 
  11   3   6       61.79       11.90     35.62 o 
  12   3   6      324.02      286.34     68.44 o 
  13   3   6      621.12      630.79     82.40 o 
  14   3   6      106.26       48.84     73.78 o 
 -14   4   6       81.02       95.40     63.43 o 
 -13   4   6      166.58      190.35     43.51 o 
 -12   4   6      112.29      118.68     30.93 o 
 -11   4   6     3247.67     3210.88    125.09 o 
 -10   4   6     1189.90     1152.86     56.07 o 
  -9   4   6      852.96      874.02     45.82 o 
  -8   4   6      466.89      463.44     31.75 o 
  -7   4   6     2930.66     2877.19    106.44 o 
  -6   4   6       21.17       15.26     18.12 o 
  -5   4   6    13871.18    13977.40    504.48 o 
  -4   4   6     1019.05     1062.86     44.78 o 
  -3   4   6      283.77      267.23     19.72 o 
  -2   4   6     2393.42     2484.79     69.39 o 
  -1   4   6    19241.02    20246.66    561.01 o 
   0   4   6     2749.53     3181.24    101.52 o 
   1   4   6    19202.70    20385.69    723.70 o 
   2   4   6     2092.88     2235.05     89.41 o 
   3   4   6      196.06      201.33     17.25 o 
   4   4   6      948.14      976.01     43.48 o 
   5   4   6    14158.14    14337.15    506.67 o 
   6   4   6       33.60       47.04     15.98 o 
   7   4   6     2625.75     2684.30    105.21 o 
   8   4   6      507.04      508.70     52.19 o 
   9   4   6      709.62      731.59     54.67 o 
  10   4   6     1133.77     1102.90     69.98 o 
  11   4   6     3146.62     3131.55    228.72 o 
  12   4   6      105.86       87.12     57.03 o 
  13   4   6      152.30      158.39     71.32 o 
  14   4   6       49.50      -20.59     66.46 o 
 -14   5   6      249.94      256.25     73.70 o 
 -13   5   6      260.14      261.44     47.54 o 
 -12   5   6     1439.91     1471.19     70.45 o 
 -11   5   6      100.89       75.52     29.25 o 
 -10   5   6      988.93      990.29     55.63 o 
  -9   5   6     1887.67     1788.67     75.83 o 
  -8   5   6     1154.63     1081.67     53.90 o 
  -7   5   6     1282.24     1237.68     56.18 o 
  -6   5   6     2780.02     2797.29    105.68 o 
  -5   5   6      260.17      204.14     20.81 o 
  -4   5   6     1370.70     1320.55     53.33 o 
  -3   5   6     1747.01     1770.37     56.77 o 
  -2   5   6     4722.13     4907.21    121.51 o 
  -1   5   6     3293.03     3432.23     89.48 o 
   0   5   6    11640.58    11707.08    361.61 o 
   1   5   6     3304.19     3465.28    126.88 o 
   2   5   6     4168.32     4383.56    172.02 o 
   3   5   6     1425.41     1459.32     63.45 o 
   4   5   6     1209.01     1202.96     52.13 o 
   5   5   6      306.65      289.86     20.55 o 
   6   5   6     2703.26     2736.79     89.68 o 
   7   5   6     1239.40     1287.57     54.69 o 
   8   5   6     1166.09     1221.86     68.17 o 
   9   5   6     1752.86     1723.65    106.59 o 
  10   5   6     1306.92     1273.02     71.06 o 
  11   5   6      109.60      163.63     37.69 o 
  12   5   6     1148.10     1249.48    131.59 o 
  13   5   6      159.56       78.99     72.24 o 
  14   5   6      180.49      117.05     78.23 o 
 -13   6   6      262.48      271.93     43.31 o 
 -12   6   6      117.31      111.18     32.99 o 
 -11   6   6      121.27      126.51     29.99 o 
 -10   6   6      607.32      541.68     38.19 o 
  -9   6   6      214.93      243.83     28.22 o 
  -8   6   6     1344.86     1325.61     63.68 o 
  -7   6   6       50.09       91.21     23.91 o 
  -6   6   6        0.20       -5.71     19.80 o 
  -5   6   6     3494.95     3465.46    116.89 o 
  -4   6   6     3294.36     3224.33    111.42 o 
  -3   6   6      101.97      113.06     15.68 o 
  -2   6   6     3035.78     2854.75     72.01 o 
  -1   6   6       31.62       41.81      9.26 o 
   0   6   6      228.89      262.73     12.92 o 
   1   6   6       71.18       67.36     11.44 o 
   2   6   6     2571.45     2527.56     88.03 o 
   3   6   6       79.93       83.28     15.82 o 
   4   6   6     3691.40     3723.19    128.64 o 
   5   6   6     3628.94     3748.28    134.22 o 
   6   6   6       21.98       20.12     14.31 o 
   7   6   6       74.21      136.13     21.49 o 
   8   6   6     1550.06     1533.87     81.00 o 
   9   6   6      190.21      188.04     36.42 o 
  10   6   6      602.39      570.48     50.01 o 
  11   6   6      152.57      171.73     40.18 o 
  12   6   6      139.36      126.79     41.80 o 
  13   6   6      296.52      267.09     79.36 o 
 -13   7   6      924.86     1029.52     60.79 o 
 -12   7   6      393.53      464.47     40.55 o 
 -11   7   6       32.84       27.81     30.17 o 
 -10   7   6      543.97      532.15     37.18 o 
  -9   7   6     2108.77     2094.87     90.64 o 
  -8   7   6      369.91      338.46     29.62 o 
  -7   7   6     5174.49     5036.90    159.46 o 
  -6   7   6     2513.87     2474.52     85.52 o 
  -5   7   6     1963.34     1934.55     66.72 o 
  -4   7   6      467.30      434.80     24.25 o 
  -3   7   6    10334.08    10105.75    286.81 o 
  -2   7   6     1427.27     1356.36     40.83 o 
  -1   7   6     6663.80     6795.73    187.29 o 
   0   7   6      563.51      572.13     21.13 o 
   1   7   6     6450.83     6634.98    170.88 o 
   2   7   6     1537.80     1474.62     49.21 o 
   3   7   6    10780.97    10651.33    322.07 o 
   4   7   6      383.92      398.79     25.67 o 
   5   7   6     1898.15     1814.59     75.41 o 
   6   7   6     2595.28     2526.81     84.06 o 
   7   7   6     4924.98     4839.55    183.56 o 
   8   7   6      354.70      332.32     39.65 o 
   9   7   6     2392.92     2305.39    113.11 o 
  10   7   6      406.74      374.82     45.27 o 
  11   7   6       48.35       72.34     39.60 o 
  12   7   6      455.78      461.51     51.41 o 
  13   7   6      942.75      928.86    112.31 o 
 -13   8   6       74.47       79.73     37.17 o 
 -12   8   6       41.54       53.99     38.72 o 
 -11   8   6     1175.89     1242.96     69.21 o 
 -10   8   6      176.71      127.90     27.72 o 
  -9   8   6      360.45      365.41     30.28 o 
  -8   8   6      756.59      754.18     38.39 o 
  -7   8   6      864.54      840.70     39.69 o 
  -6   8   6      520.07      497.85     29.85 o 
  -5   8   6     7984.21     7812.96    251.87 o 
  -4   8   6      372.70      375.25     25.05 o 
  -3   8   6      118.05      131.08     13.30 o 
  -2   8   6      830.06      805.18     28.08 o 
  -1   8   6     4191.23     4006.85     95.33 o 
   0   8   6     2361.26     2355.96     63.26 o 
   1   8   6     3379.18     3261.55     94.29 o 
   2   8   6      705.10      711.31     28.46 o 
   3   8   6      151.23      155.12     13.87 o 
   4   8   6      458.15      517.60     28.64 o 
   5   8   6     8398.60     8263.79    291.04 o 
   6   8   6      633.21      611.62     28.80 o 
   7   8   6      634.15      631.22     40.30 o 
   8   8   6      712.59      718.39     53.85 o 
   9   8   6      388.20      351.76     53.32 o 
  10   8   6      167.74      148.72     38.70 o 
  11   8   6     1160.53     1117.08     80.16 o 
  12   8   6       24.18       43.77     44.21 o 
  13   8   6      113.79       56.52     66.97 o 
 -12   9   6      532.03      628.52     48.47 o 
 -11   9   6       24.24       19.50     28.59 o 
 -10   9   6     1127.19     1133.39     53.12 o 
  -9   9   6       75.40       64.77     24.88 o 
  -8   9   6       33.17       32.62     22.15 o 
  -7   9   6      116.09      111.75     22.04 o 
  -5   9   6     2546.60     2416.72     83.69 o 
  -4   9   6     1424.12     1413.02     53.29 o 
  -3   9   6     2603.79     2461.60     69.88 o 
  -2   9   6     1483.46     1447.84     45.79 o 
  -1   9   6      219.20      207.97     15.40 o 
   0   9   6     1676.10     1579.33     50.53 o 
   1   9   6      221.10      211.03     17.12 o 
   2   9   6     1654.31     1681.72     49.77 o 
   3   9   6     2723.47     2682.00     85.40 o 
   4   9   6     1890.64     1887.62     59.74 o 
   5   9   6     2436.95     2412.00     83.03 o 
   6   9   6      269.29      298.20     21.06 o 
   7   9   6       64.36       64.88     24.54 o 
   8   9   6       33.98       48.20     35.17 o 
   9   9   6       44.05        7.32     46.03 o 
  10   9   6      977.38      970.29     74.58 o 
  11   9   6       28.16       -3.05     43.31 o 
  12   9   6      545.42      478.79     59.73 o 
 -12  10   6      133.27      140.35     39.68 o 
 -11  10   6      260.28      259.12     40.90 o 
 -10  10   6      340.87      362.71     43.09 o 
  -9  10   6      183.63      194.82     28.01 o 
  -8  10   6     2183.69     2222.43     84.35 o 
  -7  10   6      106.37       82.38     29.68 o 
  -6  10   6      201.84      194.70     29.98 o 
  -5  10   6      639.10      601.82     35.21 o 
  -4  10   6     1458.53     1470.05     59.23 o 
  -3  10   6      579.51      591.53     30.81 o 
  -2  10   6     2888.39     2724.70     79.94 o 
  -1  10   6     1648.50     1526.02     44.57 o 
   0  10   6       97.78      147.26     17.41 o 
   1  10   6     1398.05     1348.42     48.26 o 
   2  10   6     3435.74     3317.33     97.98 o 
   3  10   6      516.89      528.70     34.22 o 
   4  10   6     1548.61     1573.04     57.65 o 
   5  10   6      733.94      728.63     34.98 o 
   6  10   6      301.66      312.10     34.61 o 
   7  10   6      208.33      216.82     25.87 o 
   8  10   6     2512.27     2550.00     99.84 o 
   9  10   6      191.51      205.93     49.70 o 
  10  10   6      382.53      400.58     41.09 o 
  11  10   6      325.41      348.12     41.75 o 
  12  10   6      175.68      183.36     41.20 o 
 -11  11   6      143.67      200.66     41.02 o 
 -10  11   6       30.46       62.25     36.50 o 
  -9  11   6      819.29      780.49     50.46 o 
  -8  11   6      296.88      318.74     36.19 o 
  -7  11   6     1562.67     1514.87     60.89 o 
  -6  11   6      297.92      275.41     24.17 o 
  -5  11   6      644.94      658.20     32.73 o 
  -4  11   6      746.43      704.24     31.90 o 
  -3  11   6     5656.00     5643.11    160.90 o 
  -2  11   6      198.11      186.54     19.12 o 
  -1  11   6     1405.88     1420.06     48.32 o 
   0  11   6     2286.96     2151.80     67.65 o 
   1  11   6     1310.84     1334.45     47.52 o 
   2  11   6      191.69      166.74     25.95 o 
   3  11   6     5534.04     5542.83    205.69 o 
   4  11   6      673.79      659.02     40.22 o 
   5  11   6      649.81      671.73     40.63 o 
   6  11   6      284.45      286.89     24.33 o 
   7  11   6     1447.70     1435.68     70.33 o 
   8  11   6      290.76      245.53     36.05 o 
   9  11   6      860.71      823.75     51.68 o 
  10  11   6       44.80       50.34     39.41 o 
  11  11   6      156.61       90.29     40.52 o 
 -10  12   6        0.03      -24.27     35.56 o 
  -9  12   6      332.02      387.35     43.27 o 
  -8  12   6     1052.43     1068.07     58.06 o 
  -7  12   6      241.22      176.85     33.61 o 
  -6  12   6      121.55      136.52     28.44 o 
  -5  12   6     1210.01     1234.86     56.54 o 
  -4  12   6      851.68      873.41     37.52 o 
  -3  12   6      289.82      302.09     23.48 o 
  -2  12   6      444.35      441.06     26.82 o 
  -1  12   6      160.17      158.01     20.67 o 
   0  12   6      440.79      424.46     25.29 o 
   1  12   6      110.69      126.20     20.06 o 
   2  12   6      650.08      625.96     36.36 o 
   3  12   6      360.31      354.61     32.22 o 
   4  12   6      770.20      767.36     47.60 o 
   5  12   6     1374.95     1468.01     65.93 o 
   6  12   6      193.59      185.80     26.70 o 
   7  12   6      230.54      225.76     33.41 o 
   8  12   6      815.30      821.95     69.03 o 
   9  12   6      388.34      503.80     92.07 o 
  10  12   6        9.41       -7.51     43.03 o 
 -10  13   6      610.40      663.21     51.13 o 
  -9  13   6       27.56       62.61     38.28 o 
  -8  13   6      235.01      237.09     39.21 o 
  -7  13   6       16.74      -13.09     34.06 o 
  -6  13   6     1527.48     1556.04     66.17 o 
  -5  13   6       16.06        5.09     25.47 o 
  -4  13   6     1244.02     1180.20     52.71 o 
  -3  13   6      359.95      354.79     31.64 o 
  -2  13   6      116.39      115.78     27.39 o 
  -1  13   6       26.54       17.72     19.75 o 
   0  13   6      562.30      611.27     37.64 o 
   1  13   6       20.94      -11.45     22.20 o 
   2  13   6      180.10      189.24     29.83 o 
   3  13   6      369.24      385.21     37.00 o 
   4  13   6     1089.26     1023.31     58.40 o 
   5  13   6       16.93       17.16     26.29 o 
   6  13   6     1499.03     1538.25     64.23 o 
   7  13   6       19.31       -7.92     29.88 o 
   8  13   6      247.73      266.11     50.19 o 
   9  13   6       24.13       38.22     44.69 o 
  10  13   6      525.73      567.13     65.81 o 
  -9  14   6      967.00     1017.98     61.01 o 
  -8  14   6      574.81      623.06     51.03 o 
  -7  14   6       35.37       16.40     34.93 o 
  -6  14   6      212.56      224.87     32.60 o 
  -5  14   6     1059.13     1030.46     52.22 o 
  -4  14   6      969.21      995.85     49.55 o 
  -3  14   6       79.16       59.31     27.13 o 
  -2  14   6     1450.27     1441.11     61.35 o 
  -1  14   6      346.70      342.20     31.93 o 
   0  14   6       20.54       57.17     33.00 o 
   1  14   6      475.58      449.14     32.55 o 
   2  14   6     1483.11     1390.00     68.34 o 
   3  14   6       66.27       91.55     31.07 o 
   4  14   6      887.80      887.53     52.50 o 
   5  14   6     1034.95     1022.57     51.12 o 
   6  14   6      196.96      261.39     31.65 o 
   7  14   6        6.46       17.52     35.48 o 
   8  14   6      651.71      646.84     61.42 o 
   9  14   6      904.33     1004.05     78.11 o 
  -7  15   6      808.59      845.18     50.68 o 
  -6  15   6      108.13      112.56     32.83 o 
  -5  15   6       20.07       40.30     31.29 o 
  -4  15   6       74.04       94.77     29.57 o 
  -3  15   6     1990.03     2070.11     80.67 o 
  -2  15   6       19.46       34.15     27.93 o 
  -1  15   6      426.65      469.03     68.70 o 
   0  15   6       91.36       94.26     33.31 o 
   1  15   6      417.22      410.83     41.76 o 
   2  15   6       25.53       50.02     31.89 o 
   3  15   6     2140.03     2149.02     92.26 o 
   4  15   6       86.75       43.62     34.25 o 
   5  15   6       18.68       15.91     29.92 o 
   6  15   6      117.33      103.71     31.94 o 
   7  15   6      783.26      905.18     57.36 o 
  -6  16   6       24.54        0.33     33.89 o 
  -5  16   6      345.02      360.19     38.69 o 
  -4  16   6      233.72      206.42     34.76 o 
  -3  16   6       65.20       82.69     32.76 o 
  -2  16   6      961.82      953.08     50.08 o 
  -1  16   6      587.06      617.06     49.49 o 
   0  16   6        5.45        5.14     35.96 o 
   1  16   6      654.93      636.54     77.89 o 
   2  16   6      954.92      965.49     58.36 o 
   3  16   6       72.75      157.47     36.02 o 
   4  16   6      185.35      191.85     33.28 o 
   5  16   6      344.03      398.31     38.60 o 
   6  16   6       12.07       14.22     33.10 o 
  -3  17   6      170.52      129.79     41.34 o 
  -2  17   6       51.23       72.88     41.83 o 
  -1  17   6        8.63        2.04     39.31 o 
   0  17   6     1107.36     1086.16     65.69 o 
   1  17   6       17.39       37.86     47.76 o 
   2  17   6       69.66       86.06     51.37 o 
   3  17   6      181.38      181.53     39.59 o 
   1   0   7      891.98     1000.34     35.92 o 
   2   0   7     3884.85     4271.02    133.99 o 
   3   0   7     2930.42     2765.21     78.54 o 
   4   0   7     1060.78     1112.31     39.92 o 
   5   0   7      259.66      283.86     17.82 o 
   6   0   7       14.20       27.09     11.82 o 
   7   0   7     4425.36     4324.80    137.57 o 
   8   0   7     1125.15     1138.81     52.05 o 
   9   0   7     3168.10     3117.22    149.13 o 
  10   0   7      737.70      698.14     52.57 o 
  11   0   7      489.90      501.85     47.63 o 
  12   0   7      432.68      386.43     47.28 o 
  13   0   7     1443.28     1419.89     88.40 o 
  14   0   7       55.18       51.44     54.78 o 
 -14   1   7      290.82      231.84     48.69 o 
 -13   1   7      152.49      211.41     46.86 o 
 -12   1   7       41.16       70.93     41.27 o 
 -11   1   7     2123.55     2050.37    101.83 o 
 -10   1   7      318.90      328.27     40.80 o 
  -9   1   7     1148.50     1120.87     51.49 o 
  -8   1   7     1478.24     1500.50     62.23 o 
  -7   1   7     2602.40     2488.09     97.64 o 
  -6   1   7       77.22       88.62     17.11 o 
  -5   1   7     4241.16     4203.20    133.39 o 
  -4   1   7     5086.76     5205.01    158.33 o 
  -3   1   7     1797.71     1754.89     55.34 o 
  -2   1   7    13022.53    13272.17    407.41 o 
  -1   1   7     5670.33     5618.25    198.83 o 
   0   1   7     1658.06     1778.63     58.93 o 
   1   1   7     5455.34     5454.27    198.62 o 
   2   1   7    12831.62    13192.15    407.54 o 
   3   1   7     1539.93     1548.79     54.95 o 
   4   1   7     4872.56     4930.41    140.46 o 
   5   1   7     4239.88     4248.22    133.47 o 
   6   1   7       93.43       88.63     12.58 o 
   7   1   7     2626.01     2596.77     84.08 o 
   8   1   7     1417.99     1419.47     62.71 o 
   9   1   7      998.29     1004.67     65.59 o 
  10   1   7      218.12      209.35     38.43 o 
  11   1   7     1735.07     1672.65    101.30 o 
  12   1   7        0.95      -34.33     36.07 o 
  13   1   7      129.05      152.24     42.87 o 
  14   1   7      302.82      277.38     50.33 o 
 -14   2   7       66.49       30.23     47.10 o 
 -13   2   7       36.09       81.85     42.88 o 
 -12   2   7      366.94      368.38     45.30 o 
 -11   2   7        0.90       -0.05     33.71 o 
 -10   2   7     2256.80     2266.28     86.30 o 
  -9   2   7      278.83      255.77     27.52 o 
  -8   2   7      164.62      144.86     22.09 o 
  -7   2   7      363.85      366.24     25.21 o 
  -6   2   7     2075.30     1964.10     69.52 o 
  -5   2   7      338.60      326.48     20.62 o 
  -4   2   7     7435.78     7511.15    287.57 o 
  -3   2   7      240.14      239.61     13.58 o 
  -2   2   7     2287.31     2390.91     81.34 o 
  -1   2   7     3897.71     4230.73    208.25 o 
   0   2   7     2499.66     2228.04     72.67 o 
   1   2   7     4455.13     4888.58    146.43 o 
   2   2   7     2699.82     2706.87     93.91 o 
   3   2   7      197.27      188.68     13.71 o 
   4   2   7     8199.29     8406.23    249.00 o 
   5   2   7      195.28      209.73     21.35 o 
   6   2   7     1667.93     1587.46     58.44 o 
   7   2   7      254.69      248.08     23.53 o 
   8   2   7      186.33      163.96     23.29 o 
   9   2   7      305.89      271.03     27.31 o 
  10   2   7     1522.16     1515.52    146.07 o 
  11   2   7        9.66       -4.06     34.77 o 
  12   2   7      385.57      355.10     68.55 o 
  13   2   7       21.03       -0.90     43.64 o 
  14   2   7       70.34       -0.04     70.78 o 
 -14   3   7      653.47      650.77     60.60 o 
 -13   3   7      303.85      263.50     47.93 o 
 -12   3   7       16.30       18.73     38.76 o 
 -11   3   7     1395.19     1362.65     85.19 o 
 -10   3   7     1041.17     1020.68     53.81 o 
  -9   3   7      725.49      677.15     39.87 o 
  -8   3   7     2691.63     2641.61     94.57 o 
  -7   3   7     2393.07     2438.12     99.46 o 
  -6   3   7       32.74       50.61     18.26 o 
  -5   3   7     3459.90     3394.21    137.17 o 
  -4   3   7     1223.36     1122.59     49.10 o 
  -3   3   7      665.32      665.18     38.36 o 
  -2   3   7     1223.18     1186.40     50.39 o 
  -1   3   7     3269.66     3307.50     98.28 o 
   0   3   7     8547.41     9399.02    337.53 o 
   1   3   7     3463.27     3626.15    126.49 o 
   2   3   7     1269.06     1215.30     42.60 o 
   3   3   7      843.06      891.55     31.73 o 
   4   3   7     1283.62     1172.30     41.07 o 
   5   3   7     4057.16     4034.34    136.60 o 
   6   3   7      112.51       55.07     18.89 o 
   7   3   7     2781.26     2703.54    100.49 o 
   8   3   7     2122.90     2118.69     93.80 o 
   9   3   7      692.45      669.30     41.67 o 
  10   3   7     1209.10     1117.02     54.67 o 
  11   3   7     1565.53     1537.36     86.27 o 
  12   3   7       15.78       -2.08     54.70 o 
  13   3   7      308.29      350.03     71.57 o 
  14   3   7      685.37      665.69     91.39 o 
 -14   4   7      135.99      176.37     48.31 o 
 -13   4   7     1350.78     1464.24     92.20 o 
 -12   4   7      225.40      240.12     42.67 o 
 -11   4   7       10.47       -4.60     27.71 o 
 -10   4   7      565.35      547.03     37.09 o 
  -9   4   7     4095.43     4059.26    153.84 o 
  -8   4   7     1001.74      945.51     47.40 o 
  -7   4   7     2069.85     2013.69     77.44 o 
  -6   4   7      752.93      715.23     38.28 o 
  -5   4   7      634.30      600.45     36.26 o 
  -4   4   7     3620.81     3691.69    138.13 o 
  -3   4   7     6072.12     6023.97    212.83 o 
  -2   4   7      686.73      726.13     32.00 o 
  -1   4   7     5588.71     5937.38    163.32 o 
   0   4   7     3050.71     3164.15    117.55 o 
   1   4   7     5120.73     5578.47    210.08 o 
   2   4   7      774.96      777.30     35.36 o 
   3   4   7     5774.67     5733.15    212.61 o 
   4   4   7     3760.34     3769.36    137.38 o 
   5   4   7      652.61      685.59     33.46 o 
   6   4   7      692.04      670.98     26.14 o 
   7   4   7     1779.23     1797.02     78.13 o 
   8   4   7      862.64      838.04     57.69 o 
   9   4   7     4063.62     4102.55    192.03 o 
  10   4   7      654.03      581.46     75.51 o 
  11   4   7       20.38       10.08     14.58 o 
  12   4   7      215.12      195.52     63.19 o 
  13   4   7     1406.72     1617.20    143.54 o 
  14   4   7      136.34       91.41     77.04 o 
 -14   5   7      404.73      393.67     60.06 o 
 -13   5   7       88.22      105.75     46.31 o 
 -12   5   7      233.12      230.91     43.13 o 
 -11   5   7      841.90      815.22     48.42 o 
 -10   5   7       20.64      -15.18     27.09 o 
  -9   5   7      636.82      612.79     37.60 o 
  -8   5   7     3204.00     3145.60    118.92 o 
  -7   5   7      212.33      194.09     24.45 o 
  -6   5   7     2978.06     2911.90    116.09 o 
  -5   5   7      842.18      818.30     40.77 o 
  -4   5   7      661.67      570.03     30.27 o 
  -3   5   7     2518.10     2549.86     86.08 o 
  -2   5   7     2554.72     2425.69     65.79 o 
  -1   5   7     7185.05     7449.75    209.28 o 
   0   5   7     3472.81     4080.58    149.96 o 
   1   5   7     7208.95     7506.91    269.51 o 
   2   5   7     2705.88     2558.45     93.62 o 
   3   5   7     2570.56     2685.38     98.60 o 
   4   5   7      793.82      747.05     34.08 o 
   5   5   7      792.02      744.41     38.02 o 
   6   5   7     3134.46     3130.42     98.46 o 
   7   5   7      127.11      162.94     30.40 o 
   8   5   7     2989.73     2954.71    148.10 o 
   9   5   7      623.47      637.43     49.13 o 
  10   5   7        2.99       27.22     31.57 o 
  11   5   7      780.36      772.35     59.91 o 
  12   5   7      239.91      217.11     64.08 o 
  13   5   7      140.75      151.83     73.32 o 
  14   5   7      486.89      423.06     83.75 o 
 -13   6   7      210.77      230.35     48.34 o 
 -12   6   7      699.35      800.04     48.39 o 
 -11   6   7      181.00      207.61     32.44 o 
 -10   6   7      611.82      623.77     42.67 o 
  -9   6   7      418.88      415.86     33.90 o 
  -8   6   7       29.89       28.28     24.65 o 
  -7   6   7      183.19      162.54     23.82 o 
  -6   6   7     3112.63     2965.66    119.40 o 
  -5   6   7      505.90      528.72     29.22 o 
  -4   6   7     2463.52     2469.48     80.60 o 
  -3   6   7     1495.19     1492.16     54.53 o 
  -2   6   7     1778.63     1743.15     46.75 o 
  -1   6   7     1239.32     1283.64     38.31 o 
   0   6   7      752.01      621.40     28.54 o 
   1   6   7     1348.82     1378.81     54.83 o 
   2   6   7     1544.43     1535.38     66.76 o 
   3   6   7     1482.74     1482.45     60.86 o 
   4   6   7     2241.86     2256.16     90.97 o 
   5   6   7      605.04      627.66     33.92 o 
   6   6   7     3285.09     3216.75    101.48 o 
   7   6   7      278.23      252.35     32.27 o 
   8   6   7       53.80       22.48     30.27 o 
   9   6   7      561.97      602.58     45.68 o 
  10   6   7      857.26      807.41     57.09 o 
  11   6   7      149.30      103.62     39.21 o 
  12   6   7      590.78      656.77     71.06 o 
  13   6   7      213.52      139.36     76.28 o 
 -13   7   7       45.47       74.54     88.43 o 
 -12   7   7      342.41      378.87     39.41 o 
 -11   7   7     2520.04     2593.31    108.35 o 
 -10   7   7       63.17       68.55     29.64 o 
  -9   7   7      400.42      346.62     32.89 o 
  -8   7   7      165.37      167.75     27.40 o 
  -7   7   7     1905.27     1938.18     68.92 o 
  -6   7   7     4344.63     4292.31    134.94 o 
  -5   7   7     3940.07     3761.92    133.03 o 
  -4   7   7      139.85      132.97     19.28 o 
  -3   7   7     1172.34     1131.25     38.87 o 
  -2   7   7     1519.91     1543.80     42.27 o 
  -1   7   7     2945.78     2832.91     73.38 o 
   0   7   7     1962.63     1966.85     59.59 o 
   1   7   7     2684.15     2613.87     89.24 o 
   2   7   7     1221.64     1260.51     59.94 o 
   3   7   7     1109.95     1165.18     51.15 o 
   4   7   7      161.93      172.65     25.50 o 
   5   7   7     4690.18     4554.91    153.54 o 
   6   7   7     3987.63     3977.02    132.40 o 
   7   7   7     1826.39     1788.33     98.33 o 
   8   7   7      166.39      193.43     34.22 o 
   9   7   7      370.43      389.96     43.77 o 
  10   7   7       40.86       40.82     37.55 o 
  11   7   7     2600.91     2718.04    138.14 o 
  12   7   7      322.56      316.66     47.66 o 
  13   7   7       78.64        8.63     67.72 o 
 -12   8   7       39.69       52.71     35.13 o 
 -11   8   7      334.04      360.95     38.89 o 
 -10   8   7      292.28      297.06     30.83 o 
  -9   8   7     1229.32     1267.52     55.86 o 
  -8   8   7      380.39      363.04     28.49 o 
  -7   8   7     1647.98     1644.31     63.30 o 
  -6   8   7      810.57      829.85     40.01 o 
  -5   8   7     2697.15     2555.03     84.28 o 
  -4   8   7     2712.12     2642.02     94.21 o 
  -3   8   7     5310.17     5283.22    180.23 o 
  -2   8   7      872.89      837.90     34.55 o 
  -1   8   7     3174.03     3177.75     83.52 o 
   0   8   7      264.77      260.49     14.24 o 
   1   8   7     3153.46     3082.65     90.56 o 
   2   8   7      994.76      983.30     33.14 o 
   3   8   7     6114.78     6191.96    208.59 o 
   4   8   7     3097.38     2988.34    107.95 o 
   5   8   7     2330.19     2309.31     96.05 o 
   6   8   7      709.31      735.67     36.83 o 
   7   8   7     1671.33     1635.61     90.74 o 
   8   8   7      253.37      216.81     40.03 o 
   9   8   7     1293.03     1316.77     81.21 o 
  10   8   7      338.29      363.69     47.32 o 
  11   8   7      344.91      315.63     49.46 o 
  12   8   7        6.48      -32.92     43.62 o 
 -12   9   7      135.68      160.76     33.74 o 
 -11   9   7       33.20        8.00     29.81 o 
 -10   9   7      483.36      502.27     35.56 o 
  -9   9   7      674.44      667.22     39.73 o 
  -8   9   7     1817.14     1792.82     68.59 o 
  -7   9   7       24.32       18.77     22.11 o 
  -6   9   7      773.69      801.95     40.03 o 
  -5   9   7      775.41      730.02     38.44 o 
  -4   9   7     1906.70     1876.95     66.77 o 
  -3   9   7      217.51      175.33     23.03 o 
  -2   9   7     2733.03     2666.30     68.33 o 
  -1   9   7      107.65      109.41     14.34 o 
   0   9   7       10.07       10.16     14.11 o 
   1   9   7      190.73      182.74     18.04 o 
   2   9   7     2315.35     2221.75     72.71 o 
   3   9   7      371.30      370.60     22.50 o 
   4   9   7     1807.68     1762.54     65.37 o 
   5   9   7      940.43      940.85     44.71 o 
   6   9   7      853.42      864.96     39.14 o 
   7   9   7        1.66       11.63     32.93 o 
   8   9   7     1816.65     1838.99    100.58 o 
   9   9   7      812.01      805.19     58.35 o 
  10   9   7      432.02      522.85     53.70 o 
  11   9   7       13.29      -26.27     43.63 o 
  12   9   7      152.10      230.09     51.06 o 
 -11  10   7      154.76      140.33     37.65 o 
 -10  10   7      439.54      485.55     38.69 o 
  -9  10   7      613.12      627.46     38.86 o 
  -8  10   7       79.44       36.41     25.54 o 
  -7  10   7      751.86      766.19     41.28 o 
  -6  10   7     1155.55     1047.71     52.69 o 
  -5  10   7      693.66      641.56     36.07 o 
  -4  10   7      202.64      209.82     27.37 o 
  -3  10   7      146.20      152.24     20.54 o 
  -2  10   7      239.48      269.79     20.54 o 
  -1  10   7     1710.22     1671.57     49.01 o 
   0  10   7     6151.75     5818.25    164.45 o 
   1  10   7     1559.57     1559.34     53.25 o 
   2  10   7      100.72      104.85     24.91 o 
   3  10   7      301.27      330.48     28.53 o 
   4  10   7      502.37      483.77     55.45 o 
   5  10   7      699.63      724.06     35.13 o 
   6  10   7     1664.97     1581.70     54.74 o 
   7  10   7      887.76      875.67     49.82 o 
   8  10   7       50.56       53.34     30.34 o 
   9  10   7      699.06      774.03     48.74 o 
  10  10   7      651.30      749.97     53.89 o 
  11  10   7      136.86      120.78     43.31 o 
 -11  11   7     1013.10     1032.29     62.38 o 
 -10  11   7      494.83      596.01     47.59 o 
  -9  11   7      188.25      201.78     38.49 o 
  -8  11   7       14.91       33.91     32.58 o 
  -7  11   7     1052.93     1038.75     57.46 o 
  -6  11   7      986.36      976.26     55.51 o 
  -5  11   7     4199.76     4124.59    166.36 o 
  -4  11   7      632.76      614.41     35.50 o 
  -3  11   7       70.70       78.20     19.06 o 
  -2  11   7       57.96       51.00     19.24 o 
  -1  11   7     2607.03     2549.46     71.21 o 
   0  11   7      402.32      405.19     27.71 o 
   1  11   7     2457.15     2524.03     87.53 o 
   2  11   7       48.37       79.73     23.94 o 
   3  11   7       37.39       -1.66     23.24 o 
   4  11   7      785.36      769.12     41.75 o 
   5  11   7     4578.63     4652.62    165.64 o 
   6  11   7      962.79      998.19     46.38 o 
   7  11   7     1025.03      976.50     69.09 o 
   8  11   7       28.15      -28.18     31.31 o 
   9  11   7      213.44      212.05     37.74 o 
  10  11   7      405.09      390.43     45.15 o 
  11  11   7      995.50     1044.71     64.19 o 
 -10  12   7      491.91      540.95     51.84 o 
  -9  12   7      631.74      657.63     51.96 o 
  -8  12   7       20.17       51.91     33.40 o 
  -7  12   7     1197.66     1163.66     66.19 o 
  -6  12   7      414.33      409.88     37.85 o 
  -5  12   7      339.45      350.08     30.78 o 
  -4  12   7      563.44      575.15     31.52 o 
  -3  12   7     2005.52     1975.55     73.16 o 
  -2  12   7      161.78      178.44     25.21 o 
  -1  12   7      186.04      167.08     21.97 o 
   0  12   7      959.26      974.49     40.06 o 
   1  12   7      398.48      363.79     26.32 o 
   2  12   7      100.66      118.04     26.71 o 
   3  12   7     1923.14     1895.21     82.13 o 
   4  12   7      474.64      508.90     38.70 o 
   5  12   7      418.73      440.11     36.28 o 
   6  12   7      384.27      450.52     32.85 o 
   7  12   7     1248.02     1400.66     84.19 o 
   8  12   7        7.57       16.38     43.67 o 
   9  12   7      823.01      870.14     66.68 o 
  10  12   7      316.74      328.72     53.04 o 
  -9  13   7      265.42      306.21     42.14 o 
  -8  13   7      565.03      570.06     47.45 o 
  -7  13   7      419.58      429.62     41.63 o 
  -6  13   7       56.04       11.48     32.26 o 
  -5  13   7      184.50      162.77     30.98 o 
  -4  13   7     1213.50     1206.69     55.37 o 
  -3  13   7      100.60       90.99     27.95 o 
  -2  13   7     4208.62     4142.31    123.90 o 
  -1  13   7       89.12       45.81     19.62 o 
   0  13   7       56.58       51.24     29.63 o 
   1  13   7       67.83       43.03     23.50 o 
   2  13   7     4419.27     4251.82    159.34 o 
   3  13   7       87.54       82.29     29.36 o 
   4  13   7     1137.16     1119.07     60.34 o 
   5  13   7      189.58      215.54     33.84 o 
   6  13   7       13.61       -0.33     26.26 o 
   7  13   7      410.33      413.84     62.96 o 
   8  13   7      448.67      494.17     56.48 o 
   9  13   7      320.59      381.09     56.38 o 
  -8  14   7       19.97       39.95     40.63 o 
  -7  14   7      682.90      719.64     51.97 o 
  -6  14   7      213.13      235.59     38.64 o 
  -5  14   7       66.47       76.75     30.38 o 
  -4  14   7      208.62      200.46     30.51 o 
  -3  14   7      238.38      273.87     30.43 o 
  -2  14   7        4.70       -2.36     27.91 o 
  -1  14   7      302.97      320.18     38.68 o 
   0  14   7      960.54      928.27     57.31 o 
   1  14   7      264.97      291.75     36.56 o 
   2  14   7       28.09       33.05     28.79 o 
   3  14   7      255.52      270.83     34.98 o 
   4  14   7      289.88      270.80     53.38 o 
   5  14   7      110.47      111.72     28.46 o 
   6  14   7      236.79      246.31     36.83 o 
   7  14   7      668.72      660.71     61.67 o 
   8  14   7        7.49      -36.57     44.35 o 
  -7  15   7      875.15      904.04     60.17 o 
  -6  15   7      214.46      278.15     43.98 o 
  -5  15   7     1800.27     1794.39     74.29 o 
  -4  15   7       93.56       78.90     32.05 o 
  -3  15   7      179.41      178.92     30.35 o 
  -2  15   7      274.70      288.44     39.14 o 
  -1  15   7     1410.17     1429.18     74.36 o 
   0  15   7      438.73      387.03     42.23 o 
   1  15   7     1357.20     1312.11     88.60 o 
   2  15   7      246.91      228.55     48.61 o 
   3  15   7      128.33       95.26     34.26 o 
   4  15   7      110.23      158.27     35.79 o 
   5  15   7     1693.73     1741.80     71.85 o 
   6  15   7      221.06      263.77     40.28 o 
   7  15   7     1007.18      994.77     73.64 o 
  -5  16   7      264.29      257.81     37.47 o 
  -4  16   7      686.46      662.17     45.76 o 
  -3  16   7     1094.51     1059.20     64.38 o 
  -2  16   7       76.34       62.38     38.84 o 
  -1  16   7      304.80      270.74     41.14 o 
   0  16   7      870.17      927.44     57.77 o 
   1  16   7      279.56      314.76     52.82 o 
   2  16   7       58.39      -22.96     45.92 o 
   3  16   7     1121.05     1099.63     62.84 o 
   4  16   7      671.85      736.95     51.17 o 
   5  16   7      231.71      265.23     36.53 o 
  -2  17   7      716.45      780.96     73.10 o 
  -1  17   7      176.20      196.82     45.20 o 
   0  17   7       74.82       49.89     42.53 o 
   1  17   7      145.01      174.83     55.60 o 
   2  17   7      724.55      753.55     68.14 o 
   0   0   8     4216.95     4685.56    209.28 o 
   1   0   8     1431.93     1339.51     46.53 o 
   2   0   8      318.06      313.21     16.87 o 
   3   0   8     1101.58     1076.89     38.86 o 
   4   0   8      629.00      627.75     27.01 o 
   5   0   8     4106.29     4080.75    129.38 o 
   6   0   8      899.38      946.99     36.73 o 
   7   0   8      613.36      568.46     26.92 o 
   8   0   8      233.25      209.19     33.36 o 
   9   0   8     3772.41     3554.21    169.60 o 
  10   0   8      460.25      475.95     46.39 o 
  11   0   8     1332.13     1369.08    108.44 o 
  12   0   8      221.46      251.49     44.09 o 
  13   0   8       38.50        2.63     79.46 o 
  14   0   8       10.25       -5.12     44.23 o 
 -14   1   8      160.66      142.26     48.02 o 
 -13   1   8      210.93      210.86     53.52 o 
 -12   1   8      399.86      396.77     47.64 o 
 -11   1   8      203.22      192.05     40.41 o 
 -10   1   8      358.34      438.49     43.64 o 
  -9   1   8     2231.31     2087.68    105.18 o 
  -8   1   8      149.81      161.17     22.18 o 
  -7   1   8     1696.69     1684.74     68.89 o 
  -6   1   8     1892.66     1846.69     62.17 o 
  -5   1   8     1678.66     1670.77     57.84 o 
  -4   1   8      976.43      949.82     34.37 o 
  -3   1   8    12999.52    13319.39    404.42 o 
  -2   1   8     1779.18     1734.65     54.52 o 
  -1   1   8     4351.95     4383.52    165.83 o 
   0   1   8      897.83     1075.62     39.53 o 
   1   1   8     4626.76     4774.17    166.00 o 
   2   1   8     1512.51     1489.68     54.52 o 
   3   1   8    12374.93    12891.34    403.95 o 
   4   1   8      829.90      849.60     33.73 o 
   5   1   8     1742.31     1751.19     57.79 o 
   6   1   8     1825.18     1823.72     62.20 o 
   7   1   8     1643.96     1662.86     70.29 o 
   8   1   8      120.00       93.10     30.22 o 
   9   1   8     2200.70     2010.94    107.28 o 
  10   1   8      328.95      392.98     78.52 o 
  11   1   8      319.88      316.65     44.46 o 
  12   1   8      366.24      336.56     46.89 o 
  13   1   8      196.41      171.06     46.90 o 
  14   1   8      263.37      275.05     69.55 o 
 -14   2   8      701.75      675.52     66.64 o 
 -13   2   8      287.18      319.58     48.19 o 
 -12   2   8      208.73      202.59     43.02 o 
 -11   2   8        0.18      -33.66     34.94 o 
 -10   2   8      210.20      115.12     39.41 o 
  -9   2   8      357.02      313.95     28.39 o 
  -8   2   8     1517.42     1509.55     68.63 o 
  -7   2   8     1861.14     1785.43     76.17 o 
  -6   2   8        9.00        6.28     17.93 o 
  -5   2   8      390.89      397.35     26.32 o 
  -4   2   8     1507.57     1443.59     57.13 o 
  -3   2   8     4061.19     4065.74    126.37 o 
  -2   2   8     3130.76     3056.23    111.37 o 
  -1   2   8      957.50     1019.33     41.16 o 
   0   2   8      606.85      709.00     29.98 o 
   1   2   8      690.78      798.57     34.26 o 
   2   2   8     3089.90     2924.68    110.22 o 
   3   2   8     3976.74     3917.79    126.11 o 
   4   2   8     1398.47     1345.39     48.14 o 
   5   2   8      446.89      445.82     20.54 o 
   6   2   8       19.88       14.88     16.96 o 
   7   2   8     1994.72     1973.28     77.13 o 
   8   2   8     1703.33     1740.88     73.25 o 
   9   2   8      161.27      171.51     26.23 o 
  10   2   8      257.39      297.51     39.77 o 
  11   2   8        1.58        3.44     36.37 o 
  12   2   8      279.04      251.75     45.58 o 
  13   2   8      289.36      242.03     47.86 o 
  14   2   8      725.77      747.39     64.42 o 
 -14   3   8      472.29      436.07     57.38 o 
 -13   3   8      673.15      593.55     58.90 o 
 -12   3   8      308.73      310.27     49.20 o 
 -11   3   8      266.03      238.24     40.92 o 
 -10   3   8      885.91      785.54     56.57 o 
  -9   3   8     2134.81     2066.30     85.44 o 
  -8   3   8     1865.21     1809.35     72.25 o 
  -7   3   8     2171.86     2145.92     88.15 o 
  -6   3   8      447.57      406.16     30.41 o 
  -5   3   8      375.90      374.57     26.87 o 
  -3   3   8     9940.47    10001.79    361.55 o 
  -2   3   8     1306.50     1372.05     61.36 o 
  -1   3   8      122.83      143.16     14.10 o 
   0   3   8      776.15      721.32     34.78 o 
   1   3   8       16.44       35.24     18.20 o 
   2   3   8     1611.12     1681.80     53.53 o 
   3   3   8    10059.80    10185.52    312.88 o 
   4   3   8      788.02      756.57     35.85 o 
   5   3   8      478.45      474.16     22.44 o 
   6   3   8      702.46      662.18     33.56 o 
   7   3   8     2278.57     2267.69     88.90 o 
   8   3   8     1597.50     1551.79     72.02 o 
   9   3   8     2071.20     2057.33     86.34 o 
  10   3   8      650.40      644.82     54.29 o 
  11   3   8      175.82      120.52     39.78 o 
  12   3   8      243.35      248.24     47.27 o 
  13   3   8      639.43      592.66     90.91 o 
  14   3   8      524.72      437.15     82.10 o 
 -13   4   8       81.85      151.02     52.33 o 
 -12   4   8      328.56      300.91     46.80 o 
 -11   4   8      852.93      832.23     62.43 o 
 -10   4   8      937.46      915.94     50.53 o 
  -9   4   8     2510.74     2411.26     98.58 o 
  -8   4   8      306.60      254.95     28.66 o 
  -7   4   8      748.69      717.24     41.22 o 
  -6   4   8      604.31      586.91     33.96 o 
  -5   4   8     4082.12     3958.85    148.74 o 
  -4   4   8      496.18      499.89     28.25 o 
  -3   4   8       14.61       18.50     16.17 o 
  -2   4   8      341.90      358.19     20.76 o 
  -1   4   8     3128.68     3116.85    101.97 o 
   0   4   8     7168.61     7557.61    272.70 o 
   1   4   8     3179.60     3163.10    116.73 o 
   2   4   8      307.00      311.05     21.54 o 
   3   4   8       48.53       62.59     15.12 o 
   4   4   8      312.32      320.57     22.29 o 
   5   4   8     4092.90     4048.46    127.95 o 
   6   4   8      591.69      576.71     34.57 o 
   7   4   8      927.57      807.46     74.67 o 
   8   4   8      338.00      417.44     41.70 o 
   9   4   8     2672.37     2526.72    178.30 o 
  10   4   8      759.57      696.03     56.29 o 
  11   4   8      780.13      857.54     94.64 o 
  12   4   8      409.76      459.89     78.60 o 
  13   4   8      125.20      195.59     70.14 o 
 -13   5   8      323.06      294.78     68.51 o 
 -12   5   8      423.07      417.39     50.72 o 
 -11   5   8      410.22      491.94     39.73 o 
 -10   5   8      763.44      801.15     48.89 o 
  -9   5   8      174.94      161.85     27.13 o 
  -8   5   8      456.79      395.27     31.32 o 
  -7   5   8     4527.24     4383.09    165.68 o 
  -6   5   8       53.08       50.76     20.46 o 
  -5   5   8     1382.10     1291.60     60.00 o 
  -4   5   8     2096.13     2069.87     69.46 o 
  -3   5   8     1502.99     1479.30     55.24 o 
  -2   5   8     2703.19     2799.61     72.39 o 
  -1   5   8     2527.14     2488.73     71.62 o 
   0   5   8     1038.66      875.84     40.05 o 
   1   5   8     2318.34     2270.39     91.07 o 
   2   5   8     2480.87     2555.29    102.36 o 
   3   5   8     1572.09     1557.06     61.66 o 
   4   5   8     1901.91     1885.36     77.58 o 
   5   5   8     1510.11     1488.39     58.91 o 
   6   5   8       22.17       -1.66     25.18 o 
   7   5   8     4726.87     4538.23    206.77 o 
   8   5   8      483.68      441.05     56.51 o 
   9   5   8      264.99      258.84     35.48 o 
  10   5   8      906.49      990.09     91.59 o 
  11   5   8      393.31      421.46     69.73 o 
  12   5   8      472.15      500.31     81.96 o 
  13   5   8      302.48      245.58     73.10 o 
 -13   6   8      498.79      474.03     56.24 o 
 -12   6   8      228.88      233.35     47.72 o 
 -11   6   8      554.97      550.99     41.44 o 
 -10   6   8       83.73       95.25     29.74 o 
  -9   6   8      436.07      486.33     38.22 o 
  -8   6   8      700.28      731.12     43.51 o 
  -7   6   8      762.06      768.74     44.59 o 
  -6   6   8      281.92      240.42     25.32 o 
  -5   6   8     1715.98     1657.45     57.92 o 
  -4   6   8      116.75      105.70     18.11 o 
  -3   6   8      462.30      449.93     20.82 o 
  -2   6   8     2051.95     1882.06     55.03 o 
  -1   6   8      112.21       83.71     10.90 o 
   0   6   8       22.76       16.88     14.59 o 
   1   6   8      230.55      207.69     18.55 o 
   2   6   8     2439.25     2283.82     79.05 o 
   3   6   8      318.84      339.29     25.10 o 
   5   6   8     1416.38     1419.70     63.45 o 
   6   6   8      144.37      136.13     41.61 o 
   7   6   8      846.42      837.33     57.92 o 
   8   6   8      922.54      901.93     68.79 o 
   9   6   8      411.33      415.59     50.74 o 
  10   6   8      137.20      153.19     36.64 o 
  11   6   8      472.47      457.90     51.02 o 
  12   6   8      220.70      223.61     73.86 o 
  13   6   8      477.33      392.42     82.29 o 
 -13   7   8     1078.74     1097.43     79.12 o 
 -12   7   8      310.45      367.08     40.28 o 
 -11   7   8      429.17      437.02     38.68 o 
 -10   7   8      429.80      441.73     37.46 o 
  -9   7   8      285.27      327.10     32.93 o 
  -8   7   8      554.62      559.37     38.16 o 
  -7   7   8     4404.06     4350.80    144.51 o 
  -6   7   8      140.09      172.03     23.22 o 
  -5   7   8      657.56      636.01     33.78 o 
  -4   7   8     5947.45     5664.16    177.51 o 
  -3   7   8     3547.05     3366.08    110.51 o 
  -2   7   8     2474.96     2421.21     67.56 o 
  -1   7   8     1144.48     1142.52     34.74 o 
   0   7   8       72.60       76.06     12.44 o 
   1   7   8     1148.60     1099.63     49.80 o 
   2   7   8     2706.68     2679.40     96.85 o 
   3   7   8     3409.54     3358.75    126.48 o 
   4   7   8     5538.17     5427.22    204.04 o 
   5   7   8      751.05      767.43     40.01 o 
   6   7   8      113.05       82.52     47.86 o 
   7   7   8     4566.48     4555.66    207.15 o 
   8   7   8      700.77      694.79     51.17 o 
   9   7   8      320.64      290.80     42.31 o 
  10   7   8      310.34      317.66     44.38 o 
  11   7   8      381.49      361.03     49.67 o 
  12   7   8      210.62      260.64     49.09 o 
  13   7   8     1167.73     1137.88    121.29 o 
 -12   8   8      179.96      223.25     39.09 o 
 -11   8   8     1008.13     1055.39     52.73 o 
 -10   8   8      615.15      606.72     39.56 o 
  -9   8   8      780.54      739.89     40.49 o 
  -8   8   8      267.98      253.07     27.71 o 
  -7   8   8      797.36      756.67     39.87 o 
  -6   8   8      954.38      982.81     46.14 o 
  -5   8   8     3554.23     3437.32    119.78 o 
  -4   8   8     1696.87     1685.68     63.22 o 
  -3   8   8      218.96      170.01     21.45 o 
  -2   8   8      102.10       65.78     19.40 o 
  -1   8   8     2164.17     2121.66     62.47 o 
   0   8   8       24.90       54.35     16.50 o 
   1   8   8     1872.82     1883.57     68.46 o 
   2   8   8       61.27       43.84     19.12 o 
   3   8   8      375.70      342.53     24.25 o 
   4   8   8     1668.00     1675.28     70.28 o 
   5   8   8     3973.51     3829.06    137.09 o 
   6   8   8     1185.92     1079.24     65.68 o 
   7   8   8      881.65      909.91     61.38 o 
   8   8   8      139.59      104.62     35.42 o 
   9   8   8      787.22      788.26     58.65 o 
  10   8   8      619.05      745.40     92.57 o 
  11   8   8     1111.60     1115.31     80.56 o 
  12   8   8      235.72      260.27     47.77 o 
 -12   9   8      735.18      806.27     48.48 o 
 -11   9   8      316.62      319.76     35.38 o 
 -10   9   8      921.08      889.30     43.91 o 
  -9   9   8      374.17      365.78     33.39 o 
  -8   9   8      239.99      251.95     27.88 o 
  -7   9   8      575.05      527.63     33.14 o 
  -6   9   8     1755.68     1754.83     66.68 o 
  -5   9   8      300.12      330.80     27.43 o 
  -4   9   8      456.08      429.61     28.96 o 
  -3   9   8      165.34      161.14     22.76 o 
  -2   9   8     1073.43     1020.67     44.72 o 
  -1   9   8     2416.91     2538.00     77.63 o 
   0   9   8     2668.55     2640.35     88.69 o 
   1   9   8     2495.91     2578.52     99.39 o 
   2   9   8     1121.32     1092.79     50.59 o 
   3   9   8      272.81      287.15     26.36 o 
   4   9   8      479.21      498.56     31.86 o 
   5   9   8      616.32      600.12     64.17 o 
   6   9   8     1712.97     1708.04    113.25 o 
   7   9   8      442.43      428.52     46.13 o 
   8   9   8      261.74      269.81     42.77 o 
   9   9   8      363.35      377.14     47.61 o 
  10   9   8      680.13      648.00     62.39 o 
  11   9   8      299.26      277.56     51.25 o 
  12   9   8      748.10      859.09     69.24 o 
 -11  10   8       52.65       88.96     39.96 o 
 -10  10   8      373.88      381.58     35.76 o 
  -9  10   8      779.46      810.32     44.54 o 
  -8  10   8     1057.02     1091.18     52.46 o 
  -7  10   8       46.46       53.20     25.65 o 
  -6  10   8     1067.59     1075.95     51.47 o 
  -5  10   8     4907.55     4729.41    153.91 o 
  -4  10   8       88.64       81.15     23.20 o 
  -3  10   8      445.58      443.08     31.04 o 
  -2  10   8      107.89      109.67     25.20 o 
  -1  10   8     1992.30     1864.90     68.76 o 
   0  10   8     1577.21     1544.49     51.83 o 
   1  10   8     1959.69     1862.55     77.63 o 
   2  10   8      143.74      122.72     25.21 o 
   3  10   8      665.88      673.01     46.56 o 
   4  10   8      150.98      152.86     26.45 o 
   5  10   8     4779.15     4649.64    174.67 o 
   6  10   8     1200.27     1208.26     58.56 o 
   7  10   8       53.47       44.13     36.29 o 
   8  10   8     1032.63     1075.04     83.93 o 
   9  10   8      833.49      788.74     60.97 o 
  10  10   8      317.46      335.27     51.28 o 
  11  10   8       59.30       42.53     73.10 o 
 -10  11   8      102.81       97.43     38.12 o 
  -9  11   8      887.86      985.03     68.34 o 
  -8  11   8      441.16      408.07     34.05 o 
  -7  11   8     1448.29     1486.01     62.01 o 
  -6  11   8      218.55      244.29     28.69 o 
  -5  11   8      117.51      120.90     26.06 o 
  -4  11   8      275.03      245.33     27.05 o 
  -3  11   8     1742.03     1772.26     67.86 o 
  -2  11   8      787.97      741.32     38.35 o 
  -1  11   8     2679.46     2594.07     81.13 o 
   0  11   8        9.82       -6.88     17.55 o 
   1  11   8     2727.34     2635.60    103.32 o 
   2  11   8      694.12      676.17     41.13 o 
   3  11   8     1757.96     1768.74     76.54 o 
   4  11   8      265.78      258.62     44.14 o 
   5  11   8      152.80      127.19     28.59 o 
   6  11   8      286.44      224.91     39.68 o 
   7  11   8     1407.21     1359.52     86.42 o 
   8  11   8      609.24      580.98     54.31 o 
   9  11   8      993.59      983.07     58.04 o 
  10  11   8       82.01       35.67     37.66 o 
 -10  12   8      423.92      500.58     49.06 o 
  -9  12   8       46.15       60.95     38.95 o 
  -8  12   8      105.11      149.91     37.88 o 
  -7  12   8      468.07      457.26     42.04 o 
  -6  12   8      151.91      188.94     25.68 o 
  -5  12   8     1589.20     1581.46     62.45 o 
  -4  12   8      653.43      693.03     37.48 o 
  -3  12   8     1114.16     1095.99     50.75 o 
  -2  12   8      175.98      200.45     23.12 o 
  -1  12   8     2043.22     1966.68     63.96 o 
   0  12   8      365.03      349.41     36.89 o 
   1  12   8     1873.38     1872.56     84.72 o 
   2  12   8      297.07      341.65     31.13 o 
   3  12   8     1210.51     1196.11     58.09 o 
   4  12   8      441.95      445.62     38.13 o 
   5  12   8     1315.57     1346.31     68.57 o 
   6  12   8      107.06       69.69     31.77 o 
   7  12   8      326.72      326.72     50.08 o 
   8  12   8      116.35      169.14     47.64 o 
   9  12   8       44.37       12.93     45.90 o 
  10  12   8      555.36      616.16     63.60 o 
  -9  13   8      232.51      269.84     44.86 o 
  -8  13   8      166.45      188.13     40.45 o 
  -7  13   8      174.33      173.89     39.61 o 
  -6  13   8     1702.80     1707.49     82.01 o 
  -5  13   8      631.88      644.44     48.52 o 
  -4  13   8      339.23      335.38     41.54 o 
  -3  13   8        8.80       23.46     18.92 o 
  -2  13   8      263.71      263.78     23.95 o 
  -1  13   8      199.46      213.57     28.45 o 
   0  13   8     5457.45     5529.63    179.70 o 
   1  13   8      205.36      199.96     40.91 o 
   2  13   8      286.20      309.42     34.00 o 
   3  13   8       17.81       29.39     27.98 o 
   4  13   8      320.35      371.66     35.40 o 
   5  13   8      648.87      630.11     44.56 o 
   6  13   8     1739.96     1775.38     81.09 o 
   7  13   8      129.91      154.89     71.13 o 
   8  13   8      162.14      153.17     48.29 o 
   9  13   8      215.66      203.25     53.84 o 
  -8  14   8      212.61      216.48     43.43 o 
  -7  14   8      352.20      423.04     47.96 o 
  -6  14   8      101.74      146.04     38.19 o 
  -5  14   8      540.33      547.34     48.98 o 
  -4  14   8      464.66      505.71     46.12 o 
  -3  14   8      241.44      206.99     32.05 o 
  -2  14   8      544.15      530.72     43.74 o 
  -1  14   8     1038.97     1032.04     61.02 o 
   0  14   8     1172.34     1194.24     54.93 o 
   1  14   8     1177.42     1087.13     72.45 o 
   2  14   8      657.70      673.23    105.62 o 
   3  14   8      235.57      246.74     34.76 o 
   4  14   8      486.92      506.40     41.27 o 
   5  14   8      714.30      737.68     46.97 o 
   6  14   8       81.24       78.92     34.48 o 
   7  14   8      331.25      325.81     50.94 o 
   8  14   8      135.14      127.86     51.62 o 
  -6  15   8      229.93      245.00     44.04 o 
  -5  15   8       78.44      120.08     40.39 o 
  -4  15   8      308.83      313.08     43.62 o 
  -3  15   8      984.94     1059.18     62.49 o 
  -2  15   8      893.56      800.33     54.82 o 
  -1  15   8      350.32      329.27     43.18 o 
   0  15   8       87.13       93.91     38.48 o 
   1  15   8      254.17      187.47     47.10 o 
   2  15   8      863.81      823.65     64.77 o 
   3  15   8     1018.16     1042.81     74.72 o 
   4  15   8      353.82      418.41     48.57 o 
   5  15   8       87.43       92.49     30.85 o 
   6  15   8      290.78      253.60     59.77 o 
  -4  16   8      431.42      486.04     53.14 o 
  -3  16   8       99.56      116.45     42.99 o 
  -2  16   8      491.17      569.80     52.69 o 
  -1  16   8      421.90      357.47     45.36 o 
   0  16   8      415.39      445.49     48.12 o 
   1  16   8      309.04      397.97     79.95 o 
   2  16   8      557.86      604.89     63.76 o 
   3  16   8      124.50      153.45     49.06 o 
   4  16   8      353.86      341.55     55.01 o 
   1   0   9     3346.76     3321.03    106.11 o 
   2   0   9     1193.29     1074.69     39.46 o 
   3   0   9     2413.30     2466.84     80.12 o 
   4   0   9     1733.88     1826.72     71.90 o 
   5   0   9        8.35       -8.83     13.07 o 
   6   0   9       27.79       14.61     12.83 o 
   7   0   9      375.52      328.31     35.08 o 
   8   0   9      326.11      297.32     37.41 o 
   9   0   9     2325.24     2318.78    119.39 o 
  10   0   9       72.24       25.96     35.36 o 
  11   0   9        3.31      -23.66     38.98 o 
  12   0   9      953.76      861.52     65.48 o 
  13   0   9      768.78      802.90     66.25 o 
  14   0   9      328.78      396.70     72.06 o 
 -14   1   9      222.92      213.38     54.02 o 
 -13   1   9      657.92      587.26     60.69 o 
 -12   1   9      387.03      342.42     48.56 o 
 -11   1   9     1331.04     1292.37     81.13 o 
 -10   1   9     1305.24     1240.48     73.61 o 
  -9   1   9      108.76       97.61     33.05 o 
  -8   1   9      344.70      341.24     39.12 o 
  -7   1   9     1812.46     1761.46     76.36 o 
  -6   1   9     2019.05     2026.57     79.11 o 
  -5   1   9     2335.93     2371.34     74.22 o 
  -4   1   9     3044.33     3074.35    100.30 o 
  -3   1   9      870.89      822.59     43.74 o 
  -2   1   9      813.07      793.89     31.81 o 
  -1   1   9     2434.39     2424.66     72.77 o 
   0   1   9     5541.05     5358.81    151.05 o 
   1   1   9     1890.73     1916.03     83.34 o 
   2   1   9      789.62      807.18     32.34 o 
   3   1   9     1201.61     1161.71     37.91 o 
   4   1   9     3136.73     3164.44    100.44 o 
   5   1   9     2035.39     2028.30     86.46 o 
   6   1   9     1970.57     1929.05     79.00 o 
   7   1   9     2053.43     2027.14     78.02 o 
   8   1   9      434.88      415.45     40.76 o 
   9   1   9      199.09      221.95     38.89 o 
  10   1   9     1095.16     1086.67     75.01 o 
  11   1   9     1341.08     1342.62     83.14 o 
  12   1   9      401.24      419.23     90.29 o 
  13   1   9      653.80      714.78     67.56 o 
  14   1   9      308.38      306.23     54.29 o 
 -13   2   9       77.47       30.32     46.78 o 
 -12   2   9      181.15      171.77     43.24 o 
 -11   2   9      968.90      948.79     66.21 o 
 -10   2   9      737.67      671.51     58.19 o 
  -9   2   9      711.62      675.54     53.06 o 
  -8   2   9       19.52        4.21     21.16 o 
  -7   2   9     1077.62     1145.17     55.69 o 
  -6   2   9     2400.20     2344.60     93.63 o 
  -5   2   9     3287.23     3147.37    118.14 o 
  -4   2   9     2042.44     2021.73     64.38 o 
  -3   2   9      353.64      334.16     18.87 o 
  -2   2   9     1105.84     1146.98     51.36 o 
  -1   2   9     1906.30     1913.87     75.22 o 
   0   2   9     1073.57     1026.31     38.93 o 
   1   2   9     2581.62     2604.17     74.58 o 
   2   2   9     1298.11     1329.66     51.47 o 
   3   2   9      365.78      360.39     19.21 o 
   4   2   9     1816.59     1806.46     64.59 o 
   5   2   9     3182.95     3127.70    118.92 o 
   6   2   9     2448.06     2434.00     93.99 o 
   7   2   9     1281.78     1297.93     56.96 o 
   8   2   9       19.86       11.53     21.69 o 
   9   2   9      653.99      674.01     52.28 o 
  10   2   9      987.87      938.49     62.00 o 
  11   2   9      773.25      809.32     64.59 o 
  12   2   9      186.13      206.81    124.13 o 
  13   2   9       50.14       23.59     51.53 o 
 -13   3   9      458.23      434.05     54.64 o 
 -12   3   9      411.61      346.36     50.06 o 
 -11   3   9      526.31      620.31     55.36 o 
 -10   3   9      852.47      817.84     59.48 o 
  -9   3   9      297.83      364.04     42.92 o 
  -8   3   9      843.67      820.46     46.72 o 
  -7   3   9     1452.68     1321.19     65.64 o 
  -6   3   9     2769.01     2722.86    103.20 o 
  -5   3   9     1938.87     1915.40     74.24 o 
  -4   3   9     1956.26     1920.87     84.01 o 
  -3   3   9     1062.79     1112.85     41.07 o 
  -2   3   9      785.05      780.78     59.68 o 
  -1   3   9     2367.09     2311.46     80.78 o 
   0   3   9     9255.79     9303.80    334.93 o 
   1   3   9     2541.02     2529.98     79.71 o 
   2   3   9      493.18      514.01     25.69 o 
   3   3   9     1126.34     1141.56     41.90 o 
   4   3   9     2271.24     2332.20     82.61 o 
   5   3   9     1783.47     1720.88     73.10 o 
   6   3   9     2671.68     2599.36    103.63 o 
   7   3   9     1778.17     1805.01     68.98 o 
   8   3   9     1003.64      954.26     48.68 o 
   9   3   9      276.60      285.52     30.10 o 
  10   3   9      828.04      845.16     62.53 o 
  11   3   9      525.41      514.93     55.02 o 
  12   3   9      502.04      533.46     54.38 o 
  13   3   9      509.20      556.80     84.28 o 
 -13   4   9      451.54      453.44    113.40 o 
 -12   4   9      129.79      163.03     47.01 o 
 -11   4   9      443.84      482.42     58.94 o 
 -10   4   9      145.91      124.39     36.56 o 
  -9   4   9      230.59      226.80     29.65 o 
  -8   4   9     3833.93     3674.31    130.62 o 
  -7   4   9     2602.60     2613.36     98.78 o 
  -6   4   9     2089.75     2160.94     83.06 o 
  -5   4   9      102.92      132.52     22.77 o 
  -4   4   9      153.20      168.28     21.20 o 
  -3   4   9     1874.80     1844.04     61.65 o 
  -2   4   9     1349.91     1297.05     41.27 o 
  -1   4   9      553.17      587.23     29.41 o 
   0   4   9       38.87       14.06     14.60 o 
   1   4   9      685.91      713.87     33.68 o 
   2   4   9     1258.52     1144.98     51.86 o 
   3   4   9     1624.26     1576.93     67.95 o 
   4   4   9      108.27       86.82     17.11 o 
   5   4   9       42.52       40.71     15.14 o 
   6   4   9     1894.33     1868.05    103.83 o 
   7   4   9     2341.97     2268.04    122.12 o 
   8   4   9     3159.53     3098.61    129.87 o 
   9   4   9      193.95      241.31     29.96 o 
  10   4   9      231.65      235.23     63.35 o 
  11   4   9      440.18      386.15     76.09 o 
  12   4   9      132.67      113.82     70.14 o 
  13   4   9      423.01      429.74     86.72 o 
 -13   5   9      748.13      723.72     64.79 o 
 -12   5   9      102.85       84.69     45.39 o 
 -11   5   9      127.79       49.68     38.60 o 
 -10   5   9      283.28      311.93     33.88 o 
  -9   5   9     1277.37     1226.20     63.00 o 
  -8   5   9      801.80      839.12     48.09 o 
  -7   5   9      139.88      119.18     25.29 o 
  -6   5   9      223.52      194.13     25.80 o 
  -5   5   9     2118.61     2026.02     82.71 o 
  -4   5   9     2159.91     2095.79     74.19 o 
  -3   5   9     1342.80     1271.28     49.32 o 
  -2   5   9     4202.14     4146.83    124.00 o 
  -1   5   9      800.36      774.50     32.52 o 
   0   5   9      687.26      691.95     35.53 o 
   1   5   9      621.27      607.09     35.54 o 
   2   5   9     4682.98     4618.27    159.62 o 
   3   5   9     1339.07     1320.37     54.71 o 
   4   5   9     2145.50     2122.98     82.67 o 
   5   5   9     2140.85     2056.67     80.89 o 
   6   5   9      243.91      221.25     32.64 o 
   7   5   9      375.87      369.05     35.38 o 
   8   5   9      802.43      853.31     58.65 o 
   9   5   9     1455.10     1388.12     77.10 o 
  10   5   9      333.28      298.69     62.22 o 
  11   5   9      101.56       82.56     59.54 o 
  12   5   9      170.25      205.56     66.72 o 
  13   5   9      822.70      763.57    102.95 o 
 -13   6   9      175.24      152.37     50.48 o 
 -12   6   9      316.48      396.92     53.74 o 
 -11   6   9      595.79      559.70     52.06 o 
 -10   6   9      500.32      537.09     40.91 o 
  -9   6   9     1609.92     1542.83     70.61 o 
  -8   6   9      203.36      180.17     28.90 o 
  -7   6   9      741.14      786.59     47.00 o 
  -6   6   9     1039.18     1024.51     52.46 o 
  -5   6   9      357.91      349.98     25.03 o 
  -4   6   9     1840.10     1805.89     60.35 o 
  -3   6   9      647.52      623.91     26.29 o 
  -2   6   9      897.37      857.90     35.15 o 
  -1   6   9      309.63      253.69     16.42 o 
   0   6   9     1197.73     1079.61     48.20 o 
   1   6   9      263.93      203.42     20.86 o 
   2   6   9     1113.15     1125.34     51.72 o 
   3   6   9      539.37      555.12     31.86 o 
   4   6   9     1436.26     1413.95     66.26 o 
   5   6   9      155.29      167.36     23.24 o 
   7   6   9      996.32      955.78     60.89 o 
   8   6   9      127.69      135.22     60.99 o 
   9   6   9     1586.01     1499.49     88.34 o 
  10   6   9      618.91      695.42     56.49 o 
  11   6   9      510.72      548.71     85.04 o 
  12   6   9      402.12      441.43     76.90 o 
  13   6   9      122.94       97.73     78.95 o 
 -12   7   9      547.45      576.34     59.79 o 
 -11   7   9      508.58      548.13     43.36 o 
 -10   7   9      768.73      807.22     46.98 o 
  -9   7   9      121.00      177.53     30.77 o 
  -8   7   9       74.47       94.60     25.12 o 
  -7   7   9     1100.75     1150.32     50.79 o 
  -6   7   9     5429.93     5173.30    163.38 o 
  -5   7   9     1218.75     1142.98     47.52 o 
  -4   7   9     2367.01     2326.56     86.25 o 
  -3   7   9     1118.66     1049.52     44.18 o 
  -2   7   9      441.86      425.10     26.41 o 
  -1   7   9     2449.03     2556.75     73.82 o 
   0   7   9     1845.60     1725.46     70.77 o 
   1   7   9     3053.69     3144.55    105.68 o 
   2   7   9      443.79      425.94     28.15 o 
   3   7   9     1044.86      994.20     47.96 o 
   4   7   9     2771.47     2708.02     98.05 o 
   5   7   9     1022.29     1026.80     51.30 o 
   6   7   9     4925.10     4771.89    232.79 o 
   7   7   9     1121.71     1159.46     72.28 o 
   8   7   9      128.48      148.59     36.83 o 
   9   7   9      134.35       92.67     37.55 o 
  10   7   9      562.09      566.37     56.68 o 
  11   7   9      464.59      530.35     94.18 o 
  12   7   9      571.64      572.58     91.28 o 
 -12   8   9      110.68      106.73     41.52 o 
 -11   8   9      242.19      247.90     32.96 o 
 -10   8   9      260.02      261.80     35.52 o 
  -9   8   9      344.09      306.14     31.57 o 
  -8   8   9      601.27      615.05     36.95 o 
  -7   8   9      827.09      786.79     41.24 o 
  -6   8   9      598.03      616.51     35.60 o 
  -5   8   9       37.24       36.33     21.07 o 
  -4   8   9     1197.08     1218.94     52.19 o 
  -3   8   9     1116.44     1083.74     45.80 o 
  -2   8   9     2252.66     2187.57     78.95 o 
  -1   8   9      888.56      897.41     37.85 o 
   0   8   9       62.83       84.54     31.08 o 
   1   8   9     1224.86     1233.94     49.97 o 
   2   8   9     2358.07     2298.54     88.74 o 
   3   8   9     1006.53      989.97     50.21 o 
   4   8   9     1207.85     1257.73     57.17 o 
   5   8   9       56.27       13.80     22.94 o 
   6   8   9      654.54      621.37     48.48 o 
   7   8   9      985.76      949.80     63.67 o 
   8   8   9      604.49      611.69     52.76 o 
   9   8   9      374.83      345.94     55.11 o 
  10   8   9      168.02      215.90     44.99 o 
  11   8   9      322.12      302.63     49.47 o 
  12   8   9      143.27      105.88     76.47 o 
 -11   9   9        2.61        7.55     31.69 o 
 -10   9   9      392.37      434.54     37.98 o 
  -9   9   9     1416.83     1409.80     61.71 o 
  -8   9   9      974.12      990.39     48.66 o 
  -7   9   9     1072.35     1042.69     48.72 o 
  -6   9   9     1136.24     1174.51     50.57 o 
  -5   9   9      225.26      228.15     26.94 o 
  -4   9   9     2013.63     1921.13     71.11 o 
  -3   9   9     3480.26     3331.36    111.95 o 
  -2   9   9     1203.40     1216.50     50.43 o 
  -1   9   9     1270.01     1315.54     50.26 o 
   0   9   9        2.54       11.60     19.61 o 
   1   9   9      950.93      949.01     52.50 o 
   2   9   9     1117.94     1105.72     54.10 o 
   3   9   9     3328.26     3363.04    156.85 o 
   4   9   9     1940.56     1952.69     80.27 o 
   5   9   9      260.52      312.44     35.32 o 
   6   9   9      922.71      942.69     69.53 o 
   7   9   9      967.37      993.67     70.36 o 
   8   9   9      950.66     1070.27     72.60 o 
   9   9   9     1384.48     1424.71     88.90 o 
  10   9   9      453.10      502.15     54.31 o 
  11   9   9        2.16        8.76     45.10 o 
 -11  10   9      264.29      250.75     37.30 o 
 -10  10   9      235.83      277.54     34.10 o 
  -9  10   9      422.19      422.40     36.09 o 
  -8  10   9      391.11      438.23     36.11 o 
  -7  10   9      390.57      411.61     33.77 o 
  -6  10   9     1217.05     1257.83     57.67 o 
  -5  10   9      305.63      279.43     28.45 o 
  -4  10   9     2727.70     2531.62     83.65 o 
  -3  10   9      457.62      431.01     30.59 o 
  -2  10   9      607.02      627.48     35.91 o 
  -1  10   9     2518.78     2420.03     83.14 o 
   0  10   9      554.13      621.64     38.95 o 
   1  10   9     2304.89     2244.06     92.52 o 
   2  10   9      701.72      712.60     39.69 o 
   3  10   9      540.55      515.94     34.36 o 
   4  10   9     2164.09     2023.67     92.86 o 
   5  10   9      380.90      360.39     31.79 o 
   6  10   9     1531.98     1515.34    119.11 o 
   7  10   9      370.22      385.55     46.95 o 
   8  10   9      515.45      511.64     51.24 o 
   9  10   9      359.71      349.93     49.86 o 
  10  10   9      198.14       96.91     46.19 o 
  11  10   9      313.48      333.47     54.08 o 
 -10  11   9      470.83      497.50     49.13 o 
  -9  11   9      306.82      295.43     33.43 o 
  -8  11   9      156.34      170.60     30.42 o 
  -7  11   9      511.14      525.89     35.77 o 
  -6  11   9      283.28      268.60     30.32 o 
  -5  11   9     1628.78     1574.88     61.07 o 
  -4  11   9      751.46      756.77     38.23 o 
  -3  11   9      193.56      181.31     26.21 o 
  -2  11   9      334.37      358.47     29.57 o 
  -1  11   9     1385.66     1288.52     54.23 o 
   0  11   9     2426.40     2392.07     98.30 o 
   1  11   9     1297.14     1289.70     61.55 o 
   2  11   9      257.77      262.60     30.01 o 
   3  11   9      152.37      204.25     28.22 o 
   4  11   9      550.56      523.10     40.05 o 
   5  11   9     1344.95     1309.54     67.54 o 
   6  11   9      389.95      408.93     44.22 o 
   7  11   9      421.14      408.03     49.04 o 
   8  11   9      120.55      109.70     44.85 o 
   9  11   9      385.32      309.38     47.58 o 
  10  11   9      448.49      505.36     57.02 o 
  -9  12   9      693.40      781.30     53.50 o 
  -8  12   9      249.43      317.34     40.57 o 
  -7  12   9      423.95      436.35     44.20 o 
  -6  12   9      170.09      188.21     29.61 o 
  -5  12   9      146.06      158.85     28.92 o 
  -4  12   9      143.78      200.18     29.26 o 
  -3  12   9     1593.87     1559.19     63.02 o 
  -2  12   9      827.51      805.31     41.80 o 
  -1  12   9      388.21      384.71     32.55 o 
   0  12   9      397.04      413.38     36.64 o 
   1  12   9      553.76      508.08     46.80 o 
   2  12   9      798.78      833.65     47.91 o 
   3  12   9     1524.43     1509.60     70.71 o 
   4  12   9      149.23      199.18     31.95 o 
   5  12   9      131.84      145.53     32.49 o 
   6  12   9      148.57      123.96     42.76 o 
   7  12   9      443.08      505.38     51.64 o 
   8  12   9      336.85      367.73     48.52 o 
   9  12   9      580.23      661.83     63.66 o 
  -8  13   9      654.00      788.89     66.95 o 
  -7  13   9      569.32      731.47     52.27 o 
  -6  13   9      212.41      205.94     39.82 o 
  -5  13   9      146.96      110.65     35.83 o 
  -4  13   9      321.48      350.52     33.46 o 
  -3  13   9     1928.18     1985.13     77.15 o 
  -2  13   9      705.86      675.43     39.11 o 
  -1  13   9      783.03      718.30     41.57 o 
   0  13   9      638.19      595.15     37.26 o 
   1  13   9      866.06      896.64     87.51 o 
   2  13   9      568.90      557.82     53.08 o 
   3  13   9     1977.04     2030.08     87.30 o 
   4  13   9      397.07      381.44     37.86 o 
   5  13   9      180.38      202.58     41.44 o 
   6  13   9      225.31      253.29     45.88 o 
   7  13   9      547.73      567.01     61.25 o 
   8  13   9      672.03      747.23     65.73 o 
  -7  14   9      240.13      250.24     44.13 o 
  -6  14   9      383.29      441.23     48.19 o 
  -5  14   9      305.16      315.51     42.92 o 
  -4  14   9      391.79      422.01     44.43 o 
  -3  14   9      347.85      406.26     42.76 o 
  -2  14   9     1770.77     1817.55     85.27 o 
  -1  14   9      388.17      414.78     35.30 o 
   0  14   9      515.04      511.92     42.87 o 
   1  14   9      417.16      431.39     51.37 o 
   2  14   9     1869.83     1854.97    105.04 o 
   3  14   9      284.19      283.79     48.00 o 
   4  14   9      338.18      408.43     40.52 o 
   5  14   9      249.95      261.71     47.81 o 
   6  14   9      408.27      465.15     67.87 o 
   7  14   9      197.95      174.02     51.54 o 
  -6  15   9      387.24      406.26     50.03 o 
  -5  15   9      393.12      458.46     49.46 o 
  -4  15   9      511.73      587.71     50.17 o 
  -3  15   9       19.88      -20.68     39.26 o 
  -2  15   9      106.70      118.39     46.51 o 
  -1  15   9      572.78      624.01     48.21 o 
   0  15   9      873.11     1003.31     74.40 o 
   1  15   9      372.34      289.60     58.61 o 
   2  15   9       83.41       98.19     53.83 o 
   3  15   9       21.18       44.21     46.17 o 
   4  15   9      599.85      641.58     61.74 o 
   5  15   9      320.36      348.49     53.15 o 
   6  15   9      454.07      522.28     57.84 o 
  -3  16   9      438.97      382.16     49.43 o 
  -2  16   9      217.97      304.34     45.10 o 
  -1  16   9      174.23      156.64     42.25 o 
   0  16   9       26.46      -23.36     48.50 o 
   1  16   9      197.89      189.64     52.26 o 
   2  16   9      198.03      156.12     49.67 o 
   3  16   9      357.48      347.28     56.90 o 
   0   0  10      211.33      172.98     23.77 o 
   1   0  10     4635.52     4826.43    152.20 o 
   2   0  10      360.84      415.17     21.18 o 
   3   0  10        2.51        6.95     12.34 o 
   4   0  10      129.50      123.25     17.98 o 
   5   0  10      148.90      174.31     35.35 o 
   6   0  10     2615.39     2507.89    123.33 o 
   7   0  10      840.22      755.19     55.66 o 
   8   0  10       44.88       30.98     31.06 o 
   9   0  10       49.39       10.29     34.66 o 
  10   0  10     2182.99     2219.21    118.58 o 
  11   0  10     1155.65     1262.81     82.99 o 
  12   0  10     1078.28     1119.62    110.69 o 
  13   0  10       99.38       93.94     53.36 o 
 -13   1  10        4.01      -15.96     41.85 o 
 -12   1  10      265.70      250.63     67.50 o 
 -11   1  10     1481.46     1524.33     88.71 o 
 -10   1  10     1206.99     1160.27     77.21 o 
  -9   1  10     1105.20     1000.22     70.18 o 
  -8   1  10      939.20      907.51     66.29 o 
  -7   1  10      641.19      643.49     49.00 o 
  -6   1  10     1324.09     1273.60     59.45 o 
  -5   1  10     2439.74     2497.00     96.04 o 
  -4   1  10     2780.09     2707.67    109.17 o 
  -3   1  10     1800.85     1788.40     75.01 o 
  -2   1  10     2154.51     2157.50     70.03 o 
  -1   1  10     1981.83     1945.12     63.26 o 
   0   1  10    11244.89    11895.39    330.64 o 
   1   1  10     1939.39     1813.27     87.55 o 
   2   1  10     2005.65     2037.02     69.86 o 
   3   1  10     1989.89     1992.05     64.40 o 
   4   1  10     3126.90     3021.94     93.82 o 
   5   1  10     2437.22     2448.11     96.08 o 
   6   1  10     1422.84     1415.72     59.09 o 
   7   1  10      688.42      627.23     47.01 o 
   8   1  10     1110.51     1147.84     68.42 o 
   9   1  10      990.09      982.39     68.44 o 
  10   1  10     1395.24     1255.90     80.51 o 
  11   1  10     1238.69     1291.63     89.15 o 
  12   1  10      255.32      239.42     45.57 o 
  13   1  10       14.53       11.67     44.59 o 
 -13   2  10     1209.96     1260.12     95.58 o 
 -12   2  10      626.63      647.37     58.50 o 
 -11   2  10      398.58      370.70     47.85 o 
 -10   2  10      366.68      375.25     44.76 o 
  -9   2  10      490.63      437.85     48.60 o 
  -8   2  10       97.36       35.76     39.16 o 
  -7   2  10     3484.66     3437.01    132.09 o 
  -6   2  10     1099.05     1049.14     49.26 o 
  -5   2  10       94.76       62.30     20.43 o 
  -4   2  10      144.90      134.05     21.26 o 
  -3   2  10     6881.16     6872.66    236.55 o 
  -2   2  10     1235.19     1313.29     50.93 o 
  -1   2  10     3349.67     3356.07     99.96 o 
   0   2  10      275.43      311.39     16.97 o 
   1   2  10     3579.78     3603.94    111.43 o 
   2   2  10     1005.19     1035.11     49.56 o 
   3   2  10     6146.24     6229.71    203.35 o 
   4   2  10      258.63      284.00     17.53 o 
   5   2  10      160.79      154.56     37.86 o 
   6   2  10     1037.19      956.56     48.20 o 
   7   2  10     3513.93     3503.30    133.25 o 
   8   2  10      203.97      180.65     35.73 o 
   9   2  10      725.16      762.21     53.07 o 
  10   2  10      275.45      287.57     52.16 o 
  11   2  10      410.44      345.15     46.63 o 
  12   2  10      665.20      709.49     63.02 o 
  13   2  10     1206.74     1192.04     85.68 o 
 -13   3  10      165.17      135.47     60.03 o 
 -12   3  10      327.01      334.76     97.46 o 
 -11   3  10       82.37       66.31     38.43 o 
 -10   3  10      556.71      568.78     55.07 o 
  -9   3  10      428.30      428.37     45.59 o 
  -8   3  10     1989.04     1977.34     75.56 o 
  -7   3  10      412.64      402.52     32.64 o 
  -6   3  10     1834.22     1730.54     70.90 o 
  -5   3  10     3325.41     3254.87    122.10 o 
  -4   3  10     2926.68     2814.99    111.00 o 
  -3   3  10      398.39      417.96     21.70 o 
  -2   3  10     1146.91     1138.70     42.76 o 
  -1   3  10     2230.55     2126.00     68.91 o 
   0   3  10     2085.94     2173.97     84.31 o 
   1   3  10     1929.55     1867.13     66.95 o 
   2   3  10     1116.62     1069.00     41.71 o 
   3   3  10      476.76      467.78     28.09 o 
   4   3  10     3020.89     2970.57     95.10 o 
   5   3  10     3165.26     3168.14    122.68 o 
   6   3  10     1720.58     1605.30     70.83 o 
   7   3  10      519.19      551.79     33.60 o 
   8   3  10     1529.98     1496.81     74.58 o 
   9   3  10      391.33      392.40     47.43 o 
  10   3  10      593.06      642.71     54.45 o 
  11   3  10       91.96      131.27     43.18 o 
  12   3  10      217.28      270.05     61.23 o 
  13   3  10      198.35      201.62     79.73 o 
 -13   4  10      139.77      130.35     51.24 o 
 -12   4  10      773.92      832.67     84.76 o 
 -11   4  10      257.52      268.79     69.06 o 
 -10   4  10     1090.05     1021.05     70.12 o 
  -9   4  10      112.72      100.54     38.80 o 
  -8   4  10       85.00       95.65     26.07 o 
  -7   4  10       31.00       25.54     22.98 o 
  -6   4  10     1086.45     1083.65     48.39 o 
  -5   4  10     3270.26     3353.57    124.09 o 
  -4   4  10      176.76      154.99     23.56 o 
  -3   4  10      248.26      225.90     20.02 o 
  -2   4  10      131.16      138.97     17.41 o 
  -1   4  10      788.00      755.01     35.95 o 
   0   4  10     5556.49     5493.81    200.84 o 
   1   4  10      972.17      972.16     41.77 o 
   2   4  10      260.61      246.56     20.14 o 
   3   4  10      185.15      196.92     20.11 o 
   4   4  10      134.58      136.61     17.12 o 
   5   4  10     3035.01     3100.01    152.56 o 
   6   4  10      856.32      774.95     46.84 o 
   7   4  10       14.25        3.14     22.68 o 
   8   4  10      100.19       90.44     27.30 o 
   9   4  10      149.90      110.37     38.21 o 
  10   4  10     1021.73      969.69    102.37 o 
  11   4  10      141.59      183.71     63.44 o 
  12   4  10      689.72      709.63     98.47 o 
  13   4  10      119.96      139.89     78.04 o 
 -12   5  10      139.34      105.83     47.17 o 
 -11   5  10      504.59      508.29     61.26 o 
 -10   5  10      976.50      964.35     68.51 o 
  -9   5  10     1335.11     1345.39     66.51 o 
  -8   5  10      584.96      602.64     40.37 o 
  -7   5  10     1019.37     1021.24     54.71 o 
  -6   5  10      511.53      551.48     37.53 o 
  -5   5  10     2797.25     2781.30    106.48 o 
  -4   5  10      150.34      147.86     23.86 o 
  -3   5  10     1145.32     1183.51     46.11 o 
  -2   5  10     1901.88     1920.87     58.45 o 
  -1   5  10     2447.35     2433.03     82.26 o 
   0   5  10     1035.86     1059.63     48.48 o 
   1   5  10     2396.76     2418.50     93.47 o 
   2   5  10     1796.14     1730.24     73.53 o 
   3   5  10     1055.21     1031.62     49.70 o 
   4   5  10      149.45      137.55     20.46 o 
   5   5  10     2644.20     2585.78    129.62 o 
   6   5  10      628.88      657.35     47.43 o 
   7   5  10     1182.84     1168.34     66.36 o 
   8   5  10      700.04      697.73     77.04 o 
   9   5  10     1658.93     1622.15    126.90 o 
  10   5  10     1010.69      919.09     99.99 o 
  11   5  10      540.96      483.32     81.70 o 
  12   5  10      162.97      134.99     75.04 o 
 -12   6  10      154.58      210.39     50.84 o 
 -11   6  10      207.18      254.33     46.01 o 
 -10   6  10      966.06      945.70     67.08 o 
  -9   6  10      385.14      427.11     36.91 o 
  -8   6  10      793.90      733.25     43.71 o 
  -7   6  10     2669.75     2595.61    104.78 o 
  -6   6  10      380.37      380.01     28.21 o 
  -5   6  10       22.39       12.95     20.48 o 
  -4   6  10      832.30      797.56     40.32 o 
  -3   6  10     4900.17     4699.09    135.13 o 
  -2   6  10       95.60       90.96     15.81 o 
  -1   6  10       87.53       74.11     16.88 o 
   0   6  10     1445.28     1391.81     59.91 o 
   1   6  10      174.14      203.33     21.09 o 
   2   6  10      208.65      232.25     21.82 o 
   3   6  10     4798.24     4670.45    173.47 o 
   4   6  10      862.90      840.13     42.88 o 
   5   6  10       66.69       60.25     40.05 o 
   6   6  10      284.66      278.97     56.16 o 
   7   6  10     2583.73     2585.11    128.59 o 
   8   6  10      669.81      699.42     54.95 o 
   9   6  10      445.97      457.77     67.67 o 
  10   6  10      802.31      825.38     65.37 o 
  11   6  10      169.73      155.15     64.31 o 
  12   6  10      140.77      141.32     75.30 o 
 -12   7  10      530.22      494.71     57.84 o 
 -11   7  10      112.20      113.61     43.95 o 
 -10   7  10      793.34      808.68     50.38 o 
  -9   7  10      172.57      169.26     32.89 o 
  -8   7  10      752.44      762.91     38.84 o 
  -7   7  10      966.15      949.33     46.00 o 
  -6   7  10      349.32      374.17     29.02 o 
  -5   7  10       63.98       36.91     22.25 o 
  -4   7  10     1384.92     1300.00     60.28 o 
  -3   7  10      554.34      546.36     30.20 o 
  -2   7  10     4219.95     4109.19    134.92 o 
  -1   7  10     1178.96     1230.34     55.17 o 
   0   7  10      118.74      146.51     20.45 o 
   1   7  10     1037.15     1023.41     51.37 o 
   2   7  10     4196.19     4179.53    154.46 o 
   3   7  10      434.38      449.20     31.13 o 
   4   7  10     1071.82     1032.76     54.04 o 
   5   7  10       16.04       41.99     27.77 o 
   6   7  10      215.07      213.41     37.31 o 
   7   7  10      938.17      948.73     66.22 o 
   8   7  10      481.03      512.53     52.11 o 
   9   7  10       94.20       87.99     46.20 o 
  10   7  10      784.86      856.75     66.50 o 
  11   7  10      159.85       80.53     62.93 o 
  12   7  10      580.85      526.41     90.64 o 
 -11   8  10       93.61       85.72     37.53 o 
 -10   8  10      582.34      557.66     40.13 o 
  -9   8  10       22.26       32.57     27.11 o 
  -8   8  10      769.75      753.61     42.07 o 
  -7   8  10     1103.79     1029.21     51.63 o 
  -6   8  10      963.28      948.61     45.90 o 
  -5   8  10      618.48      622.72     35.62 o 
  -4   8  10     1428.42     1392.76     54.94 o 
  -3   8  10      462.22      455.36     30.80 o 
  -2   8  10      885.94      844.80     39.75 o 
  -1   8  10     1459.86     1495.93     56.12 o 
   0   8  10     2624.47     2724.95    104.79 o 
   1   8  10     1171.43     1232.51     75.87 o 
   2   8  10      749.71      703.93     40.76 o 
   3   8  10      652.17      633.31     35.69 o 
   4   8  10     1218.87     1294.68     61.34 o 
   5   8  10      685.21      671.97     49.76 o 
   6   8  10      980.54     1006.29     66.43 o 
   7   8  10     1367.01     1337.73     74.64 o 
   8   8  10      844.11      894.94     63.24 o 
   9   8  10       40.75       91.68     40.09 o 
  10   8  10      740.40      784.76     59.50 o 
  11   8  10      144.88       95.36     63.97 o 
 -11   9  10      439.14      481.87     40.49 o 
 -10   9  10      485.55      527.96     38.87 o 
  -9   9  10      799.17      842.09     45.67 o 
  -8   9  10      212.07      189.96     30.05 o 
  -7   9  10      604.11      579.60     37.18 o 
  -6   9  10      520.59      549.26     34.48 o 
  -5   9  10     2521.50     2528.98     91.10 o 
  -4   9  10      511.68      541.30     32.17 o 
  -3   9  10      233.66      236.77     25.73 o 
  -2   9  10      524.98      537.64     32.74 o 
  -1   9  10     4606.05     4387.94    147.37 o 
   0   9  10       44.83       35.15     30.90 o 
   1   9  10     4903.63     4711.40    167.96 o 
   2   9  10      693.15      655.66     38.03 o 
   3   9  10      187.58      219.97     33.47 o 
   4   9  10      347.55      355.98     41.65 o 
   5   9  10     2686.14     2658.21    128.21 o 
   6   9  10      384.02      324.69     44.17 o 
   7   9  10      613.37      642.73     52.55 o 
   8   9  10      254.46      227.59     40.48 o 
   9   9  10      787.09      836.61     64.82 o 
  10   9  10      356.18      392.94     53.87 o 
  11   9  10      581.54      632.33     62.56 o 
 -10  10  10      816.56      804.44     49.57 o 
  -9  10  10     1351.48     1290.57     60.73 o 
  -8  10  10      286.07      287.68     32.97 o 
  -7  10  10      636.58      614.37     39.02 o 
  -6  10  10      465.94      507.96     34.27 o 
  -5  10  10       19.30       51.91     25.32 o 
  -4  10  10     2690.36     2590.76     88.04 o 
  -3  10  10     1636.00     1565.08     61.86 o 
  -2  10  10        6.27      -16.89     22.75 o 
  -1  10  10     1378.27     1317.07     53.56 o 
   0  10  10     1140.86     1114.53     82.91 o 
   1  10  10     1135.31     1078.73     72.82 o 
   2  10  10       63.69       80.97     25.46 o 
   3  10  10     1494.82     1461.77     67.69 o 
   4  10  10     2363.60     2316.22     98.64 o 
   5  10  10       44.98      105.64     50.81 o 
   6  10  10      379.46      269.38     62.50 o 
   7  10  10      501.21      510.62     72.61 o 
   8  10  10      231.78      224.91     43.17 o 
   9  10  10     1262.63     1357.53     98.76 o 
  10  10  10      982.09     1056.31     72.52 o 
 -10  11  10      361.85      381.47     46.13 o 
  -9  11  10      237.68      250.89     34.70 o 
  -8  11  10     1866.43     1944.21     80.61 o 
  -7  11  10      210.89      205.32     32.20 o 
  -6  11  10      843.18      864.20     45.62 o 
  -5  11  10      256.37      271.85     30.09 o 
  -4  11  10     1354.68     1399.62     58.67 o 
  -3  11  10     2375.82     2309.71     85.37 o 
  -2  11  10      569.65      582.22     36.79 o 
  -1  11  10      203.41      205.34     26.67 o 
   0  11  10      323.25      287.62     32.64 o 
   1  11  10      200.05      216.77     38.08 o 
   2  11  10      510.91      533.01     37.95 o 
   3  11  10     2430.61     2390.15     96.14 o 
   4  11  10     1230.09     1203.96     63.01 o 
   5  11  10      301.02      366.04     44.58 o 
   6  11  10      766.88      781.26     60.24 o 
   7  11  10      138.99      155.90     41.99 o 
   8  11  10     2181.20     2316.61    113.83 o 
   9  11  10      246.85      248.51    114.92 o 
  10  11  10      314.69      278.25     54.68 o 
  -9  12  10      243.33      289.62     42.91 o 
  -8  12  10      120.41       92.73     37.55 o 
  -7  12  10      421.34      410.97     37.54 o 
  -6  12  10     1263.77     1296.13     61.39 o 
  -5  12  10      366.22      342.74     33.55 o 
  -4  12  10      686.12      724.53     42.08 o 
  -3  12  10      660.89      648.97     41.18 o 
  -2  12  10      605.36      614.62     38.74 o 
  -1  12  10      255.78      239.08     29.94 o 
   0  12  10      404.22      482.15     38.93 o 
   1  12  10      240.04      226.42     43.20 o 
   2  12  10      732.46      769.54     54.86 o 
   3  12  10      807.49      787.90     45.59 o 
   4  12  10      668.80      718.16     45.18 o 
   5  12  10      525.17      557.31     49.43 o 
   6  12  10     1343.57     1334.29     83.25 o 
   7  12  10      279.77      374.20     51.77 o 
   8  12  10      113.27      190.76     56.62 o 
   9  12  10      243.38      309.80     55.02 o 
  -8  13  10      160.90      168.77     43.17 o 
  -7  13  10      622.42      626.76     67.94 o 
  -6  13  10      349.45      415.76     43.10 o 
  -5  13  10     1005.44     1072.18     59.53 o 
  -4  13  10      136.00      124.19     30.96 o 
  -3  13  10      464.07      493.37     38.12 o 
  -2  13  10      107.31       90.00     28.90 o 
  -1  13  10     2368.32     2330.11     88.81 o 
   0  13  10       99.26       98.60     33.04 o 
   1  13  10     2597.53     2578.00    127.05 o 
   2  13  10      128.15      174.12     41.77 o 
   3  13  10      518.17      593.37     54.36 o 
   4  13  10      217.74      222.16     33.92 o 
   5  13  10      822.94      826.12     67.70 o 
   6  13  10      344.55      413.51     67.83 o 
   7  13  10      545.59      510.75     56.95 o 
   8  13  10      166.49      119.92     62.49 o 
  -6  14  10      499.26      527.86     50.77 o 
  -5  14  10       18.82        3.97     40.29 o 
  -4  14  10      366.49      403.07     45.77 o 
  -3  14  10      171.62      208.51     41.70 o 
  -2  14  10      616.40      628.07     41.71 o 
  -1  14  10      468.66      439.70     36.22 o 
   0  14  10      789.57      761.86     49.76 o 
   1  14  10      377.24      394.74     52.96 o 
   2  14  10      579.84      575.94     58.99 o 
   3  14  10       81.49       49.74     46.05 o 
   4  14  10      396.10      422.21     73.69 o 
   5  14  10        4.58       67.81     43.30 o 
   6  14  10      594.00      524.97     56.06 o 
  -5  15  10       22.17       68.41     41.97 o 
  -4  15  10      701.26      789.58     56.84 o 
  -3  15  10      528.45      569.03     53.33 o 
  -2  15  10     1025.98     1169.82     66.80 o 
  -1  15  10       23.16      -10.92     39.76 o 
   0  15  10      394.95      494.66     56.87 o 
   1  15  10       37.84       60.75     75.62 o 
   2  15  10      902.46      944.20     74.42 o 
   3  15  10      544.30      653.10     66.20 o 
   4  15  10      754.02      826.68     66.98 o 
   5  15  10       12.78       16.12     73.90 o 
  -1  16  10      110.48      117.60     48.40 o 
   0  16  10      189.75      202.96     52.07 o 
   1  16  10       28.24       73.46     52.36 o 
   1   0  11      476.69      468.71     23.35 o 
   2   0  11    12345.21    12480.95    386.05 o 
   3   0  11      591.05      587.16     28.68 o 
   4   0  11     4413.43     4466.48    165.95 o 
   5   0  11      223.17      182.10     31.28 o 
   6   0  11      251.09      209.80     32.20 o 
   7   0  11     1117.96     1112.40     71.80 o 
   8   0  11     3567.53     3551.42    170.41 o 
   9   0  11        1.32      -24.51     35.91 o 
  10   0  11     3446.47     3514.65    172.71 o 
  11   0  11      498.07      424.18     49.99 o 
  12   0  11      112.24      103.99     46.77 o 
  13   0  11        2.93      -20.30     48.68 o 
 -13   1  11      891.73      901.62     73.67 o 
 -12   1  11      225.62      278.63     50.95 o 
 -11   1  11      146.12      129.98     41.24 o 
 -10   1  11     1607.53     1601.67     99.06 o 
  -9   1  11     1940.09     1995.18    104.00 o 
  -8   1  11      201.77      191.83     39.45 o 
  -7   1  11      884.49      868.48     61.03 o 
  -6   1  11      846.11      795.85     53.35 o 
  -5   1  11      109.54      111.91     28.08 o 
  -4   1  11     1077.19     1004.85     58.06 o 
  -3   1  11     2089.23     2026.88     71.76 o 
  -2   1  11      827.51      787.28     33.42 o 
  -1   1  11     3326.95     3350.47     94.41 o 
   0   1  11     7787.19     7716.49    216.58 o 
   1   1  11     3125.85     3119.94    104.67 o 
   2   1  11      744.00      764.27     33.88 o 
   3   1  11     1643.39     1555.87     60.10 o 
   4   1  11      949.09      914.57     46.01 o 
   5   1  11      144.58      131.82     21.18 o 
   6   1  11      726.05      658.64     49.10 o 
   7   1  11      806.09      823.69     58.94 o 
   8   1  11      213.89      191.66     38.26 o 
   9   1  11     1877.42     1733.81    100.23 o 
  10   1  11     1939.42     1905.85     99.37 o 
  11   1  11      155.82      135.08     43.41 o 
  12   1  11      207.80      227.93     50.20 o 
  13   1  11      893.88      913.80     72.85 o 
 -13   2  11        5.37      -34.36     49.39 o 
 -12   2  11       29.59       -0.67     52.97 o 
 -11   2  11     1289.94     1238.89     80.63 o 
 -10   2  11       16.97      -25.34     35.34 o 
  -9   2  11       59.19       27.03     38.51 o 
  -8   2  11       27.38       15.92     38.04 o 
  -7   2  11     1031.16      997.16     67.90 o 
  -6   2  11        1.55       -9.93     21.79 o 
  -5   2  11     3317.72     3334.73    129.91 o 
  -4   2  11       18.64       39.41     24.70 o 
  -3   2  11      628.85      649.73     34.27 o 
  -2   2  11      265.23      256.15     22.66 o 
  -1   2  11     4053.61     4040.61    114.33 o 
   0   2  11      347.11      363.02     19.39 o 
   1   2  11     3978.82     3858.84    126.37 o 
   2   2  11      333.81      341.66     20.27 o 
   3   2  11      682.00      693.65     32.17 o 
   4   2  11       13.64      -10.11     18.86 o 
   5   2  11     3547.37     3514.23    130.57 o 
   6   2  11       12.56       17.85     20.49 o 
   7   2  11     1076.94     1094.05     69.82 o 
   8   2  11       40.16       47.12     36.62 o 
   9   2  11       98.24      128.63     43.24 o 
  10   2  11       25.34      -18.21     45.34 o 
  11   2  11     1268.17     1204.70     82.88 o 
  12   2  11       45.03       44.29     97.37 o 
  13   2  11       24.65        7.15     47.08 o 
 -12   3  11      352.17      316.92     54.58 o 
 -11   3  11       24.40        2.81     41.13 o 
 -10   3  11     1165.02     1132.28     78.36 o 
  -9   3  11      383.11      387.37     47.32 o 
  -8   3  11      144.90      124.18     37.10 o 
  -7   3  11      759.42      734.24     41.33 o 
  -6   3  11     4008.08     3882.06    137.16 o 
  -5   3  11     1695.98     1579.75     69.85 o 
  -4   3  11     2892.28     2868.20    100.22 o 
  -3   3  11     3156.25     3037.08    144.16 o 
  -2   3  11     1388.38     1371.41     47.95 o 
  -1   3  11      763.00      751.19     40.85 o 
   0   3  11     3035.44     3006.91     99.54 o 
   1   3  11      723.88      734.71     33.52 o 
   2   3  11     1598.98     1575.33     53.06 o 
   3   3  11     3176.67     3053.69    115.12 o 
   4   3  11     2327.46     2342.87     85.06 o 
   5   3  11     1787.24     1724.38     71.22 o 
   6   3  11     3272.19     3298.65    136.90 o 
   7   3  11      688.76      671.89     41.43 o 
   8   3  11      152.98      120.68     36.86 o 
   9   3  11      400.31      346.10     45.55 o 
  10   3  11     1170.53     1063.16     74.17 o 
  11   3  11       24.05      -21.03     41.73 o 
  12   3  11      282.45      323.45     54.91 o 
 -12   4  11      442.20      440.51     58.46 o 
 -11   4  11       79.29       93.02     40.54 o 
 -10   4  11      314.85      341.84     47.94 o 
  -9   4  11       68.59      117.49     38.41 o 
  -8   4  11     2697.12     2545.76    126.20 o 
  -7   4  11       11.09      -20.53     25.77 o 
  -6   4  11      681.32      630.52     38.83 o 
  -5   4  11      667.21      595.26     36.54 o 
  -4   4  11     4074.78     3949.23    157.84 o 
  -3   4  11      380.54      343.08     29.67 o 
  -2   4  11     1721.92     1591.43     53.12 o 
  -1   4  11      701.18      727.65     36.09 o 
   0   4  11      282.91      286.49     20.44 o 
   1   4  11      845.32      828.58     40.79 o 
   2   4  11     1084.27      986.32     70.10 o 
   3   4  11      482.91      478.31     27.96 o 
   4   4  11     4549.79     4445.89    135.90 o 
   5   4  11      670.67      604.54     48.12 o 
   6   4  11      768.67      711.75     41.25 o 
   7   4  11       29.67       -0.69     23.47 o 
   8   4  11     2342.99     2373.58    124.95 o 
   9   4  11      104.57       73.39     39.54 o 
  10   4  11      382.83      335.67     73.66 o 
  11   4  11       80.78       52.84     60.75 o 
  12   4  11      480.65      462.40     79.32 o 
 -12   5  11      144.55       36.22     49.00 o 
 -11   5  11       67.15       35.41     45.55 o 
 -10   5  11      243.40      298.44     57.76 o 
  -9   5  11     1212.12     1221.62     78.68 o 
  -8   5  11       59.29       68.89     26.85 o 
  -7   5  11      497.93      470.08     36.28 o 
  -6   5  11     1092.42     1058.28     55.53 o 
  -5   5  11        4.04      -15.75     23.69 o 
  -4   5  11     1242.88     1169.68     53.44 o 
  -3   5  11     5245.41     5284.25    157.16 o 
  -2   5  11      309.65      322.01     23.65 o 
  -1   5  11     2678.63     2690.03     91.16 o 
   0   5  11     1003.43      966.90     46.71 o 
   1   5  11     2692.51     2727.15    104.03 o 
   2   5  11      431.36      435.53     27.22 o 
   3   5  11     5875.79     5837.37    202.19 o 
   4   5  11     1580.29     1511.58     59.30 o 
   5   5  11        4.67       -1.19     27.57 o 
   6   5  11      954.15      999.78     63.27 o 
   7   5  11      551.92      529.94     66.74 o 
   8   5  11       66.77       84.98     32.30 o 
   9   5  11     1128.95     1130.43    115.47 o 
  10   5  11      321.97      335.30     66.44 o 
  11   5  11       44.37       26.14     66.44 o 
  12   5  11      163.57      229.83     78.19 o 
 -12   6  11      265.81      280.48     55.15 o 
 -11   6  11      829.57      818.76     67.04 o 
 -10   6  11      250.28      177.54     46.84 o 
  -9   6  11      633.99      586.78     42.41 o 
  -8   6  11      473.44      435.49     37.63 o 
  -7   6  11      173.12      221.92     31.01 o 
  -6   6  11      724.74      762.41     39.69 o 
  -5   6  11     2535.90     2498.12     84.31 o 
  -4   6  11      127.98      138.22     23.85 o 
  -3   6  11     1361.43     1328.72     52.89 o 
  -2   6  11      895.89      871.63     38.39 o 
  -1   6  11     3004.73     2945.86     96.98 o 
   0   6  11        6.49       18.83     25.21 o 
   1   6  11     2877.47     2822.72    111.16 o 
   2   6  11      694.82      662.98     39.84 o 
   3   6  11     1254.62     1231.19     56.93 o 
   4   6  11       75.91       60.60     21.47 o 
   5   6  11     2112.67     2160.53    117.95 o 
   6   6  11      750.33      786.45     55.60 o 
   7   6  11       38.65        0.00     31.99 o 
   8   6  11      390.75      407.11     44.44 o 
   9   6  11      654.61      642.44     50.85 o 
  10   6  11      323.09      265.88     64.85 o 
  11   6  11      860.26      853.85     95.97 o 
  12   6  11      319.67      227.82     80.86 o 
 -11   7  11      143.55      120.26     46.83 o 
 -10   7  11      807.70      791.80     64.42 o 
  -9   7  11       66.63       63.03     28.15 o 
  -8   7  11      576.97      568.35     36.90 o 
  -7   7  11      523.44      504.20     34.77 o 
  -6   7  11     4150.20     3999.26    134.61 o 
  -5   7  11       76.24       87.71     23.81 o 
  -4   7  11      667.85      683.24     35.96 o 
  -3   7  11     1709.20     1640.35     59.53 o 
  -2   7  11      613.58      609.21     32.42 o 
  -1   7  11     1203.97     1155.53     58.03 o 
   0   7  11     5400.47     5719.18    210.60 o 
   1   7  11     1271.88     1274.71     55.98 o 
   2   7  11      521.98      522.52     34.06 o 
   3   7  11     1416.95     1391.22     65.54 o 
   4   7  11      700.81      694.71     39.81 o 
   5   7  11      107.40       92.63     32.25 o 
   6   7  11     4108.83     4144.83    192.18 o 
   7   7  11      482.16      495.68     47.34 o 
   8   7  11      555.71      608.89     52.30 o 
   9   7  11       38.85       40.04     39.97 o 
  10   7  11      768.49      774.99     93.66 o 
  11   7  11      130.87      108.97     72.66 o 
 -11   8  11      332.64      288.31     45.45 o 
 -10   8  11      397.87      347.05     44.45 o 
  -9   8  11      126.10      116.46     31.69 o 
  -8   8  11      890.94      856.84     44.50 o 
  -7   8  11      239.54      233.21     30.59 o 
  -6   8  11      167.24      161.64     28.24 o 
  -5   8  11      104.42      136.90     26.32 o 
  -4   8  11      744.97      747.25     40.22 o 
  -3   8  11      178.99      177.33     23.82 o 
  -2   8  11      607.95      645.22     35.10 o 
  -1   8  11      745.42      751.75     46.10 o 
   0   8  11       52.79       51.26     32.43 o 
   1   8  11      805.97      825.42     57.44 o 
   3   8  11      176.22      161.20     25.28 o 
   4   8  11      909.19      957.22     47.60 o 
   5   8  11      259.69      326.65     54.67 o 
   6   8  11      216.39      250.54     39.31 o 
   7   8  11      179.86      163.00     39.08 o 
   8   8  11      869.72      852.08     68.79 o 
   9   8  11      113.98      153.98     61.98 o 
  10   8  11      437.27      478.92     54.74 o 
  11   8  11      363.63      302.51     78.99 o 
 -10   9  11       50.18       51.84     32.67 o 
  -9   9  11      710.56      770.29     45.91 o 
  -8   9  11      133.67      143.49     30.73 o 
  -7   9  11     1056.51     1078.90     53.46 o 
  -6   9  11      209.09      202.24     29.93 o 
  -5   9  11      124.67      101.56     25.66 o 
  -4   9  11      116.94       92.03     26.37 o 
  -3   9  11     3661.58     3577.70    119.82 o 
  -2   9  11        4.70      -10.89     23.51 o 
  -1   9  11      621.05      666.18     43.66 o 
   0   9  11       18.50       22.28     33.36 o 
   1   9  11      727.45      867.23     56.95 o 
   2   9  11        1.04      -32.81     30.82 o 
   3   9  11     3439.71     3462.06    166.00 o 
   4   9  11      182.97      200.73     65.72 o 
   5   9  11      199.30      131.48     56.77 o 
   6   9  11      241.10      216.78     38.69 o 
   7   9  11     1094.28     1055.11     75.67 o 
   8   9  11      151.55      145.75     59.27 o 
   9   9  11      813.02      859.79     65.13 o 
  10   9  11       47.31       24.96     43.92 o 
 -10  10  11      123.78      136.69     35.70 o 
  -9  10  11      748.94      835.81     47.20 o 
  -8  10  11      501.66      491.48     39.40 o 
  -7  10  11      247.57      249.59     32.99 o 
  -6  10  11      471.24      498.58     36.12 o 
  -5  10  11     3317.70     3221.43    109.82 o 
  -4  10  11      675.43      646.92     39.00 o 
  -3  10  11       34.03       35.92     24.40 o 
  -2  10  11     1160.67     1115.96     52.60 o 
  -1  10  11     1700.85     1717.00     76.07 o 
   0  10  11        1.63      -29.88     25.61 o 
   1  10  11     1547.14     1585.97     90.71 o 
   2  10  11     1286.87     1374.59     60.51 o 
   3  10  11       19.90        2.02     28.90 o 
   4  10  11      786.29      773.89     52.69 o 
   5  10  11     3001.06     2898.05    221.21 o 
   6  10  11      488.60      484.31     74.77 o 
   7  10  11      319.86      339.37     67.92 o 
   8  10  11      460.52      535.46     80.27 o 
   9  10  11      619.26      632.35     92.16 o 
  10  10  11      162.39       93.96     65.32 o 
  -9  11  11       47.55       93.45     33.55 o 
  -8  11  11       59.50       94.74     32.41 o 
  -7  11  11      927.25      883.75     49.19 o 
  -6  11  11     3422.12     3363.35    119.77 o 
  -5  11  11      169.45      166.31     28.67 o 
  -4  11  11     1294.24     1325.52     61.18 o 
  -3  11  11      280.34      332.17     31.98 o 
  -2  11  11      448.98      471.97     34.43 o 
  -1  11  11      308.54      327.71     35.08 o 
   0  11  11     2328.03     2474.82    103.35 o 
   1  11  11      316.32      338.35     45.00 o 
   2  11  11      520.22      467.65     47.90 o 
   3  11  11      256.31      295.88     32.93 o 
   4  11  11     1414.00     1540.63     82.79 o 
   5  11  11      199.82      167.72     40.51 o 
   6  11  11     3471.84     3586.13    167.84 o 
   7  11  11      944.70      949.02     68.33 o 
   8  11  11       44.82        5.60     65.74 o 
   9  11  11       37.83       39.67     68.32 o 
  -8  12  11      347.56      379.29     39.02 o 
  -7  12  11      595.32      559.64     42.09 o 
  -6  12  11       28.85       11.57     30.23 o 
  -5  12  11      434.49      446.63     36.29 o 
  -4  12  11     1811.13     1826.51     74.05 o 
  -3  12  11      299.90      336.60     33.79 o 
  -2  12  11     1131.42     1127.38     53.07 o 
  -1  12  11      735.41      773.67     46.55 o 
   0  12  11      129.06      103.12     30.82 o 
   1  12  11      483.01      479.81     54.45 o 
   2  12  11     1031.86     1080.12     76.24 o 
   3  12  11      272.22      285.13     44.56 o 
   4  12  11     1873.73     1852.08    102.82 o 
   5  12  11      378.91      404.94     47.78 o 
   6  12  11        9.24       41.31     39.51 o 
   7  12  11      475.95      466.99     54.29 o 
   8  12  11      491.57      558.35     58.84 o 
  -7  13  11      900.30     1040.23     60.49 o 
  -6  13  11        4.91      -10.41     40.08 o 
  -5  13  11       51.53       43.77     31.15 o 
  -4  13  11       12.09       23.62     30.93 o 
  -3  13  11      953.58      988.32     50.65 o 
  -2  13  11      176.85      182.76     31.07 o 
  -1  13  11      267.90      284.06     37.74 o 
   0  13  11        4.93       11.98     32.59 o 
   1  13  11      382.90      369.72     50.45 o 
   2  13  11      142.41      141.70     44.07 o 
   3  13  11      904.36      931.26     66.99 o 
   4  13  11       21.38      -22.65     65.20 o 
   5  13  11       21.49       22.08     44.11 o 
   6  13  11        7.36       18.12     52.44 o 
   7  13  11      817.66      835.49     70.59 o 
  -5  14  11      607.39      669.54     52.83 o 
  -4  14  11      495.58      511.90     49.22 o 
  -3  14  11       52.19       62.13     38.57 o 
  -2  14  11      772.77      858.67     46.87 o 
  -1  14  11     1274.06     1327.93     72.81 o 
   0  14  11      468.72      498.54     44.59 o 
   1  14  11     1411.49     1479.49     80.48 o 
   2  14  11      588.66      607.41     63.20 o 
   3  14  11       73.33       68.33     46.25 o 
   4  14  11      485.17      491.95     81.78 o 
   5  14  11      523.86      589.46     93.89 o 
  -3  15  11      119.78      126.59     41.96 o 
  -2  15  11      390.94      358.29     48.63 o 
  -1  15  11      149.07      230.38     53.93 o 
   0  15  11      961.51     1065.29     78.77 o 
   1  15  11      107.88      100.18     37.73 o 
   2  15  11      420.49      446.12     55.81 o 
   3  15  11      103.58      106.57     49.94 o 
   0   0  12    16909.35    17195.29    753.76 o 
   1   0  12     2413.63     2423.82     73.39 o 
   2   0  12     6077.27     5878.14    185.18 o 
   3   0  12      172.95      172.02     18.02 o 
   4   0  12     1103.86     1018.63     63.28 o 
   5   0  12      769.41      760.36     55.68 o 
   6   0  12     3378.84     3450.63    164.07 o 
   7   0  12        0.26       -1.08     31.38 o 
   8   0  12      953.67      869.87     64.99 o 
   9   0  12       77.41      114.05     39.84 o 
  10   0  12      865.08      954.03     68.83 o 
  11   0  12      688.88      667.29     61.26 o 
  12   0  12      868.39      933.66    110.92 o 
 -12   1  12      186.38      243.35     51.76 o 
 -11   1  12      505.82      494.46     57.73 o 
 -10   1  12      665.96      633.05     58.23 o 
  -9   1  12      570.15      578.25     79.25 o 
  -8   1  12     2204.98     2121.31    106.34 o 
  -7   1  12      774.77      704.11     55.65 o 
  -6   1  12      218.22      199.35     37.79 o 
  -5   1  12     1898.77     1892.08    103.11 o 
  -4   1  12      566.89      623.02     45.67 o 
  -3   1  12      165.33      186.11     21.57 o 
  -2   1  12     2476.59     2413.10     77.07 o 
  -1   1  12     4717.02     4754.67    117.30 o 
   0   1  12       45.95       39.95     14.84 o 
   1   1  12     4016.34     4049.62    142.21 o 
   2   1  12     2230.16     2165.28     77.20 o 
   3   1  12      195.91      194.64     18.56 o 
   4   1  12      558.71      547.57     35.73 o 
   5   1  12     2239.58     2127.62    103.84 o 
   6   1  12      287.18      246.52     34.62 o 
   7   1  12      846.30      904.52     59.43 o 
   8   1  12     1855.30     1859.37    106.61 o 
   9   1  12      723.45      714.87     68.45 o 
  10   1  12      581.58      485.92     55.61 o 
  11   1  12      426.77      421.55     56.21 o 
  12   1  12      105.44      125.67     49.11 o 
 -12   2  12       97.57       99.29     51.15 o 
 -11   2  12       81.83        4.49     43.43 o 
 -10   2  12      156.19      186.99     46.61 o 
  -9   2  12      665.82      717.21     58.10 o 
  -8   2  12       92.25      128.49     39.63 o 
  -7   2  12     1362.49     1341.58     84.99 o 
  -6   2  12       48.91       31.12     32.65 o 
  -5   2  12        1.81      -25.47     27.17 o 
  -4   2  12      231.97      258.93     44.22 o 
  -3   2  12     5753.13     5655.32    261.86 o 
  -2   2  12      391.91      446.30     29.60 o 
  -1   2  12     1054.37     1000.40     32.09 o 
   0   2  12      156.30      154.05     16.88 o 
   1   2  12      731.86      732.68     43.79 o 
   2   2  12      440.99      455.18     24.94 o 
   3   2  12     5906.05     5864.29    183.08 o 
   4   2  12      211.96      203.11     24.57 o 
   5   2  12        7.42       13.97     36.31 o 
   6   2  12       73.39       55.71     33.79 o 
   7   2  12     1545.33     1622.44     85.54 o 
   8   2  12      113.48       85.64     37.28 o 
   9   2  12      698.50      746.97     74.17 o 
  10   2  12      176.82      172.26     42.73 o 
  11   2  12      103.06      103.41     45.61 o 
  12   2  12      111.27      178.85     64.02 o 
 -12   3  12      421.86      459.45     55.93 o 
 -11   3  12      268.14      227.13     48.69 o 
 -10   3  12      370.07      315.45     47.08 o 
  -9   3  12      108.54       73.74     37.07 o 
  -8   3  12     1578.61     1462.71     90.55 o 
  -7   3  12     1920.12     1894.44    102.58 o 
  -6   3  12      329.69      318.56     31.03 o 
  -5   3  12     2826.47     2844.64    114.85 o 
  -4   3  12     1345.90     1337.13     77.46 o 
  -3   3  12      215.32      203.83     31.76 o 
  -2   3  12     2200.44     2074.80     75.47 o 
  -1   3  12     2385.82     2357.97     83.00 o 
   0   3  12      393.50      347.81     23.39 o 
   1   3  12     2577.39     2476.64     81.57 o 
   2   3  12     2339.31     2256.28     74.35 o 
   3   3  12      235.19      211.04     23.50 o 
   4   3  12     1423.69     1374.28     60.91 o 
   5   3  12     3183.34     3085.39    115.81 o 
   6   3  12      446.40      491.91     34.64 o 
   7   3  12     2017.07     1985.71    104.74 o 
   8   3  12     1554.55     1545.81     87.33 o 
   9   3  12      186.87      158.91     41.53 o 
  10   3  12      487.36      433.44     51.24 o 
  11   3  12      396.73      335.23     49.72 o 
  12   3  12      364.94      433.81     60.04 o 
 -12   4  12      937.05     1057.29     79.39 o 
 -11   4  12       37.10       49.16     54.38 o 
 -10   4  12     1998.02     1961.51    113.62 o 
  -9   4  12       73.54       82.71     39.64 o 
  -8   4  12      185.56      120.09     37.48 o 
  -7   4  12      291.99      210.78     37.88 o 
  -6   4  12     3070.03     2981.99    112.24 o 
  -5   4  12     1335.72     1254.29     59.72 o 
  -4   4  12      936.02      920.28     52.75 o 
  -3   4  12       39.63       27.00     23.34 o 
  -2   4  12      363.07      376.41     24.42 o 
  -1   4  12      808.31      776.62     38.90 o 
   0   4  12     2324.32     2231.18     77.46 o 
   1   4  12      938.03      878.45     43.17 o 
   2   4  12      205.29      184.86     45.48 o 
   3   4  12       16.64       14.58     20.03 o 
   4   4  12     1150.81     1111.87     62.90 o 
   5   4  12     1256.67     1204.85     58.64 o 
   6   4  12     2664.62     2667.80    111.76 o 
   7   4  12      283.08      228.42     41.46 o 
   8   4  12      191.41      136.83     37.11 o 
   9   4  12       54.73       11.47     39.22 o 
  10   4  12     1932.81     2025.84    164.36 o 
  11   4  12       43.24       42.54     64.20 o 
  12   4  12      905.79      975.02    115.65 o 
 -12   5  12       85.74       81.17     48.33 o 
 -11   5  12      428.06      437.71     56.66 o 
 -10   5  12      201.58      226.70     47.10 o 
  -9   5  12      420.29      397.62     50.21 o 
  -8   5  12      183.19      166.67     42.98 o 
  -7   5  12      431.24      426.15     35.43 o 
  -6   5  12      155.76      130.25     28.22 o 
  -5   5  12     3179.27     3156.49    107.75 o 
  -4   5  12     1440.19     1422.98     54.67 o 
  -3   5  12       13.36       27.27     19.18 o 
  -2   5  12      215.73      208.04     22.75 o 
  -1   5  12     3968.16     3975.09    130.82 o 
   0   5  12     2369.82     2339.59     81.08 o 
   1   5  12     3907.06     3995.35    149.64 o 
   2   5  12      339.69      351.73     26.20 o 
   3   5  12        6.93       -9.20     20.11 o 
   4   5  12     1178.61     1136.49     73.69 o 
   5   5  12     3321.81     3238.12    152.53 o 
   6   5  12      218.85      200.37     51.32 o 
   7   5  12      356.49      371.87     40.02 o 
   8   5  12      230.64      203.04     55.29 o 
   9   5  12      572.23      477.53     76.18 o 
  10   5  12      174.97      144.99     63.19 o 
  11   5  12      435.01      445.43     85.43 o 
  12   5  12       67.96      -51.12     73.23 o 
 -11   6  12       56.99       46.94     44.33 o 
 -10   6  12      462.64      401.61     53.81 o 
  -9   6  12      726.29      748.61     62.41 o 
  -8   6  12       30.32       40.36     30.91 o 
  -7   6  12     2108.66     2103.68     79.80 o 
  -6   6  12      407.86      387.73     32.17 o 
  -5   6  12      217.35      221.11     27.41 o 
  -4   6  12      774.45      731.33     37.47 o 
  -3   6  12     2600.35     2535.45    108.05 o 
  -2   6  12        3.53       14.19     24.61 o 
  -1   6  12     2488.26     2524.04     84.47 o 
   0   6  12      160.09      165.02     20.85 o 
   1   6  12     2361.98     2331.07     95.95 o 
   2   6  12       16.14      -13.42     21.21 o 
   3   6  12     2952.97     2834.14    105.50 o 
   4   6  12      718.37      619.28     48.41 o 
   5   6  12      320.47      282.96     36.18 o 
   6   6  12      598.86      573.07     82.64 o 
   7   6  12     2097.79     2105.65    110.74 o 
   8   6  12       40.24       34.06     25.57 o 
   9   6  12      746.82      804.68     90.76 o 
  10   6  12      515.62      467.57     74.47 o 
  11   6  12       57.68      131.86     65.88 o 
 -11   7  12      322.91      352.09     58.82 o 
 -10   7  12      873.99      902.54     57.51 o 
  -9   7  12       97.40       66.97     37.48 o 
  -8   7  12     2147.86     2216.40     82.75 o 
  -7   7  12       43.21       78.49     27.77 o 
  -6   7  12       65.11       70.39     27.05 o 
  -5   7  12     1127.66     1105.47     52.96 o 
  -4   7  12     1094.33     1051.06     48.52 o 
  -3   7  12      334.90      360.58     29.77 o 
  -2   7  12     2765.73     2706.23    101.79 o 
  -1   7  12      732.21      668.76     42.18 o 
   0   7  12        0.27       21.40     24.81 o 
   1   7  12      849.83      826.08     43.02 o 
   2   7  12     2318.31     2333.68     99.21 o 
   3   7  12      370.80      399.87     30.83 o 
   4   7  12     1209.38     1198.26     70.10 o 
   5   7  12     1409.59     1297.85     72.98 o 
   6   7  12       48.81       16.32     34.09 o 
   7   7  12       75.96       41.50     34.03 o 
   8   7  12     2021.83     2094.26    116.30 o 
   9   7  12       74.00       63.74     61.64 o 
  10   7  12      856.38      789.39     93.63 o 
  11   7  12      401.60      527.25     88.10 o 
 -10   8  12      992.39     1016.78     62.07 o 
  -9   8  12      209.11      199.30     34.73 o 
  -8   8  12       56.68       34.63     28.68 o 
  -7   8  12      515.39      488.27     36.91 o 
  -6   8  12     1735.59     1621.50     66.49 o 
  -5   8  12      147.51      175.60     27.23 o 
  -4   8  12      236.38      217.78     28.18 o 
  -3   8  12      650.17      700.80     36.96 o 
  -2   8  12      224.39      296.64     32.50 o 
  -1   8  12      184.32      223.49     30.23 o 
   0   8  12     1238.57     1348.59     64.32 o 
   1   8  12      286.21      302.05     36.44 o 
   2   8  12      349.97      440.65     40.03 o 
   3   8  12      557.19      591.34     47.82 o 
   4   8  12      315.42      340.11     38.70 o 
   5   8  12      119.16      176.73     36.72 o 
   6   8  12     1550.96     1618.08     92.63 o 
   7   8  12      506.27      543.84     50.15 o 
   8   8  12       47.39      108.72     40.81 o 
   9   8  12      240.78      271.67     87.55 o 
  10   8  12      916.41      969.30    108.02 o 
 -10   9  12        0.62       52.56     38.87 o 
  -9   9  12      662.60      602.62     43.36 o 
  -8   9  12       60.40       33.91     29.32 o 
  -7   9  12      230.58      240.95     32.34 o 
  -6   9  12       36.67       15.67     28.81 o 
  -5   9  12     1680.07     1627.39     92.36 o 
  -4   9  12      574.65      590.94     37.18 o 
  -3   9  12      211.89      218.12     26.72 o 
  -2   9  12      160.57      195.64     32.85 o 
  -1   9  12     2522.37     2555.77    103.86 o 
   0   9  12       36.18       42.85     27.68 o 
   1   9  12     2477.50     2501.80    126.10 o 
   2   9  12      255.87      274.85     37.94 o 
   3   9  12      197.30      172.82     35.72 o 
   4   9  12      478.35      536.11     68.73 o 
   5   9  12     1830.06     1823.30    136.36 o 
   6   9  12       51.73       57.27     56.38 o 
   7   9  12      212.39      203.51     42.75 o 
   8   9  12       68.95       57.84     42.27 o 
   9   9  12      508.73      492.97     57.17 o 
  10   9  12        1.47      -38.89     64.61 o 
  -9  10  12      257.90      279.82     36.82 o 
  -8  10  12       48.88       47.14     32.14 o 
  -7  10  12      984.63     1019.14     52.96 o 
  -6  10  12      415.56      367.87     34.81 o 
  -5  10  12      381.39      363.60     33.68 o 
  -4  10  12      351.31      350.35     36.96 o 
  -3  10  12     2097.33     2194.73     79.21 o 
  -2  10  12        0.50        3.26     28.50 o 
  -1  10  12     1370.90     1345.31     66.74 o 
   0  10  12      728.72      764.84     47.15 o 
   1  10  12     1346.19     1315.01     81.04 o 
   2  10  12       13.24        9.01     36.99 o 
   3  10  12     1906.60     1896.08     86.41 o 
   4  10  12      434.13      518.14     66.52 o 
   5  10  12      370.67      458.64     72.03 o 
   6  10  12      392.42      344.51     71.43 o 
   7  10  12      917.52      983.68    102.32 o 
   8  10  12       44.45       85.33     65.09 o 
   9  10  12      233.27      232.99     73.33 o 
  -8  11  12     1174.17     1227.09     60.76 o 
  -7  11  12      109.73      108.85     32.24 o 
  -6  11  12       92.54       90.15     32.33 o 
  -5  11  12      636.29      626.81     40.99 o 
  -4  11  12     2861.12     2982.72    106.49 o 
  -3  11  12      287.47      278.12     30.93 o 
  -2  11  12     2335.19     2394.31    103.07 o 
  -1  11  12       60.57       32.26     29.70 o 
   0  11  12       68.15       68.49     30.69 o 
   1  11  12       86.57      104.63     40.51 o 
   2  11  12     2464.18     2469.59    124.91 o 
   3  11  12      278.68      271.58     75.73 o 
   4  11  12     2927.22     3005.98    175.08 o 
   5  11  12      562.25      499.61     52.79 o 
   6  11  12      163.53      214.55     44.78 o 
   7  11  12      134.11      127.28     67.47 o 
   8  11  12     1131.43     1145.40    118.59 o 
  -7  12  12      169.44      168.41     34.69 o 
  -6  12  12     1274.28     1343.53     64.67 o 
  -5  12  12      404.68      360.39     37.55 o 
  -4  12  12      798.46      843.41     47.67 o 
  -3  12  12      744.55      735.57     44.70 o 
  -2  12  12      312.81      286.96     37.98 o 
  -1  12  12      430.52      452.73     39.84 o 
   0  12  12      565.06      550.57     43.10 o 
   1  12  12      382.76      396.85     49.69 o 
   2  12  12      380.37      360.20     47.88 o 
   3  12  12      974.88     1022.95     66.81 o 
   4  12  12      945.33      982.62     99.76 o 
   5  12  12      349.16      455.26     49.82 o 
   6  12  12     1179.48     1304.12     85.64 o 
   7  12  12      145.26      181.27     46.44 o 
  -6  13  12       28.29       54.17     34.01 o 
  -5  13  12      864.14     1018.25     53.74 o 
  -4  13  12       26.18       22.20     30.83 o 
  -3  13  12      105.93       69.67     32.95 o 
  -2  13  12       47.38       69.00     33.91 o 
  -1  13  12      741.38      905.26     54.91 o 
   0  13  12       40.02       28.85     33.70 o 
   1  13  12      803.16      875.48     54.33 o 
   2  13  12       48.46       47.23     43.29 o 
   3  13  12      126.34      128.27     45.31 o 
   4  13  12       34.24       75.21     62.46 o 
   5  13  12      881.79      864.04    109.01 o 
   6  13  12       19.21       52.72     46.40 o 
  -4  14  12       24.87       32.30     39.76 o 
  -3  14  12      935.69     1016.39     55.13 o 
  -2  14  12       95.18      119.40     39.42 o 
  -1  14  12      218.21      234.18     40.85 o 
   0  14  12     1172.68     1228.36     69.44 o 
   1  14  12      256.07      310.67     41.88 o 
   2  14  12       60.88       28.05     48.52 o 
   3  14  12     1005.07     1012.52    111.12 o 
   4  14  12       48.73       43.59     66.45 o 
  -1  15  12      293.56      371.15     56.93 o 
   0  15  12      759.52      779.23     55.68 o 
   1  15  12      267.21      278.89     54.39 o 
   1   0  13     5138.72     5268.98    150.45 o 
   2   0  13      653.01      663.22     32.73 o 
   3   0  13     1260.30     1151.30     45.64 o 
   4   0  13      294.62      324.20     38.96 o 
   5   0  13        4.62       -8.02     30.71 o 
   6   0  13      323.38      362.26     44.01 o 
   7   0  13      719.06      675.85     54.56 o 
   8   0  13     4535.41     4235.30    200.02 o 
   9   0  13     2250.88     2301.68    122.37 o 
  10   0  13       17.93       30.42     44.91 o 
  11   0  13      320.08      308.78     52.52 o 
  12   0  13       30.88      -37.89     50.82 o 
 -12   1  13      365.26      330.58     58.16 o 
 -11   1  13      464.49      473.34     59.24 o 
 -10   1  13      564.63      469.64     52.53 o 
  -9   1  13      131.95      178.40     45.93 o 
  -8   1  13      331.54      340.41     45.18 o 
  -7   1  13      859.51      829.50     59.24 o 
  -6   1  13     1164.51     1071.83    119.44 o 
  -5   1  13      161.17      174.59     34.75 o 
  -4   1  13      802.41      808.56     57.21 o 
  -3   1  13     2298.37     2149.91    106.32 o 
  -2   1  13     2798.81     2772.06     89.20 o 
  -1   1  13      684.41      733.32     31.53 o 
   0   1  13      512.33      493.95     21.69 o 
   1   1  13     1034.17     1024.92     35.70 o 
   2   1  13     2528.45     2555.38     89.30 o 
   3   1  13     2222.13     2075.95     72.48 o 
   4   1  13      832.08      792.66     61.53 o 
   5   1  13      210.49      204.29     68.90 o 
   6   1  13      994.92      910.29     66.29 o 
   7   1  13      868.98      760.82     60.25 o 
   8   1  13      367.13      356.83     46.37 o 
   9   1  13      220.53      231.06     44.71 o 
  10   1  13      466.89      459.34     54.04 o 
  11   1  13      419.27      463.18     76.91 o 
  12   1  13      296.52      242.53     55.01 o 
 -12   2  13       51.88       93.72     51.43 o 
 -11   2  13      687.21      670.28     66.40 o 
 -10   2  13       49.24       82.40     43.58 o 
  -9   2  13     1066.80     1050.38     75.83 o 
  -8   2  13       64.00       81.73     40.88 o 
  -7   2  13      650.31      632.44     54.78 o 
  -6   2  13      373.79      327.93     40.70 o 
  -5   2  13     1867.97     1817.42    103.73 o 
  -4   2  13      219.28      241.43     37.07 o 
  -3   2  13     1274.03     1229.83     74.70 o 
  -2   2  13     1539.40     1543.48     57.68 o 
  -1   2  13     1668.00     1646.81     56.90 o 
   0   2  13       32.61       26.38     16.71 o 
   1   2  13     1961.69     1910.25     72.69 o 
   2   2  13     1440.42     1402.45     55.12 o 
   3   2  13     1407.74     1333.11     50.35 o 
   4   2  13      332.07      325.61     28.41 o 
   5   2  13     2125.98     2152.73    104.97 o 
   6   2  13      443.55      432.87     43.36 o 
   7   2  13      823.15      802.97     90.40 o 
   8   2  13       87.29       82.22     37.59 o 
   9   2  13     1099.34     1103.33     90.70 o 
  10   2  13       97.96      114.33     47.44 o 
  11   2  13      620.63      729.36     93.27 o 
  12   2  13       54.94       36.22     49.87 o 
 -11   3  13      134.44      153.18     49.48 o 
 -10   3  13     1123.61     1120.77     80.88 o 
  -9   3  13      579.22      517.08     53.78 o 
  -8   3  13      114.17       94.32     39.14 o 
  -7   3  13       84.65       75.68     37.82 o 
  -6   3  13     1372.16     1317.12     80.45 o 
  -5   3  13      438.82      426.44     48.33 o 
  -4   3  13     2590.60     2431.45    133.51 o 
  -3   3  13     1265.15     1243.40     62.76 o 
  -2   3  13      469.86      467.96     27.68 o 
  -1   3  13     2190.89     2190.72     78.98 o 
   0   3  13     2853.81     2772.49     94.01 o 
   1   3  13     2352.51     2290.20     77.41 o 
   2   3  13      435.66      422.24     38.13 o 
   3   3  13     1343.33     1377.86     51.50 o 
   4   3  13     2774.16     2677.38    102.95 o 
   5   3  13      534.07      579.72     35.69 o 
   6   3  13     1432.65     1328.38     77.58 o 
   7   3  13      204.03      173.91     37.01 o 
   8   3  13      157.22      172.26     43.22 o 
   9   3  13      515.30      537.54     56.12 o 
  10   3  13     1055.53     1078.99     77.36 o 
  11   3  13       95.94       82.50     51.23 o 
 -11   4  13       11.47        9.73     49.18 o 
 -10   4  13      151.70      137.99     47.55 o 
  -9   4  13      150.64      185.00     56.81 o 
  -8   4  13     1218.63     1247.06     78.74 o 
  -7   4  13      466.18      537.53     52.05 o 
  -6   4  13      205.91      184.72     41.92 o 
  -5   4  13      477.07      475.99     47.83 o 
  -4   4  13     1593.03     1568.83     70.58 o 
  -3   4  13     2972.69     2917.06    105.01 o 
  -2   4  13     1326.53     1301.18     53.79 o 
  -1   4  13     1142.75     1097.24     46.81 o 
   0   4  13        8.32       25.21     19.03 o 
   1   4  13     1107.51     1065.93     52.27 o 
   2   4  13     1437.90     1408.89     60.52 o 
   3   4  13     3341.04     3300.80    118.88 o 
   4   4  13     1491.37     1443.95    118.86 o 
   5   4  13      520.88      536.63     36.47 o 
   6   4  13      340.29      347.92     31.82 o 
   7   4  13      521.42      510.55     57.33 o 
   8   4  13     1226.56     1185.24     79.26 o 
   9   4  13      177.49      169.30     42.88 o 
  10   4  13      261.22      239.99     66.15 o 
  11   4  13        1.52      -28.44     70.69 o 
 -11   5  13       24.27       51.81     51.25 o 
 -10   5  13      132.62       89.62     46.74 o 
  -9   5  13     1918.56     1929.19    108.67 o 
  -8   5  13      245.91      282.49     45.86 o 
  -7   5  13      799.34      704.02     58.14 o 
  -6   5  13      517.72      525.66     37.30 o 
  -5   5  13      155.91      164.23     25.57 o 
  -4   5  13      214.51      191.52     24.04 o 
  -3   5  13     2217.06     2289.13     83.08 o 
  -2   5  13      498.21      508.72     30.68 o 
  -1   5  13      735.36      721.36     36.36 o 
   0   5  13      211.48      232.85     22.96 o 
   1   5  13      736.02      754.73     42.46 o 
   2   5  13      339.88      345.52     29.99 o 
   3   5  13     2345.22     2427.76     93.92 o 
   4   5  13      397.85      390.82     37.62 o 
   5   5  13      110.60       84.16     26.83 o 
   6   5  13      440.75      356.80     70.32 o 
   7   5  13      800.23      717.34     80.10 o 
   8   5  13      307.02      232.98     63.12 o 
   9   5  13     1828.11     1794.09    150.88 o 
  10   5  13      120.36       83.62     69.58 o 
  11   5  13       16.95       91.32     73.62 o 
 -11   6  13      814.55      814.17     69.88 o 
 -10   6  13       10.18       23.41     43.01 o 
  -9   6  13      271.14      269.94     46.85 o 
  -8   6  13      116.29       90.35     42.62 o 
  -7   6  13      676.40      621.09     36.78 o 
  -6   6  13      268.17      265.93     30.18 o 
  -5   6  13     2281.86     2265.79     81.36 o 
  -4   6  13      344.89      342.26     34.18 o 
  -3   6  13       98.13       87.93     28.92 o 
  -2   6  13      380.16      368.36     36.54 o 
  -1   6  13     2544.65     2515.37     87.26 o 
   0   6  13      234.22      193.59     22.43 o 
   1   6  13     2604.53     2506.42     99.04 o 
   2   6  13      390.68      417.19     30.30 o 
   3   6  13      138.47      111.53     24.21 o 
   4   6  13      461.89      437.14     41.06 o 
   5   6  13     2145.36     2129.35    113.58 o 
   6   6  13      245.59      239.30     83.96 o 
   7   6  13      661.83      509.62    136.19 o 
   8   6  13      161.09      198.44     63.54 o 
   9   6  13      264.09      276.16     64.76 o 
  10   6  13        4.18      -45.71     58.50 o 
  11   6  13      757.99      702.19    100.04 o 
 -10   7  13      231.75      195.75     45.12 o 
  -9   7  13       70.65       61.64     38.47 o 
  -8   7  13       30.84       10.26     36.44 o 
  -7   7  13      248.08      268.64     32.00 o 
  -6   7  13     2655.27     2576.67     94.14 o 
  -5   7  13      736.56      706.24     39.05 o 
  -4   7  13      344.87      345.71     30.82 o 
  -3   7  13      174.79      101.99     31.10 o 
  -2   7  13      702.88      793.27     47.81 o 
  -1   7  13      294.62      351.95     31.69 o 
   0   7  13     1213.41     1163.39     59.09 o 
   1   7  13      263.25      341.55     48.31 o 
   2   7  13      815.26      892.22     46.36 o 
   3   7  13      161.60      123.72     25.56 o 
   4   7  13      423.22      449.83     41.17 o 
   5   7  13      671.57      653.40     51.75 o 
   6   7  13     2744.44     2602.45    131.59 o 
   7   7  13      358.17      377.52     57.62 o 
   8   7  13       25.98       25.12     57.66 o 
   9   7  13       97.78       39.34     63.18 o 
  10   7  13      223.03      209.05     73.05 o 
 -10   8  13      406.41      405.24     47.58 o 
  -9   8  13      265.52      287.61     43.28 o 
  -8   8  13      966.44     1012.74     52.62 o 
  -7   8  13      183.08      196.18     38.85 o 
  -6   8  13      382.21      380.40     34.57 o 
  -5   8  13      170.21      158.49     29.58 o 
  -4   8  13     1662.39     1659.99     66.17 o 
  -3   8  13      954.09      895.09     51.89 o 
  -2   8  13     1975.88     1927.65     93.37 o 
  -1   8  13      345.22      368.17     34.87 o 
   0   8  13     1788.85     1855.43     81.44 o 
   1   8  13      338.02      371.89     42.77 o 
   2   8  13     1790.62     1835.93     98.68 o 
   3   8  13      841.64      864.68     88.48 o 
   4   8  13     1693.69     1571.58    130.79 o 
   5   8  13       98.44      124.06     51.86 o 
   6   8  13      346.10      380.87     45.56 o 
   7   8  13      155.07      161.92     42.95 o 
   8   8  13      987.75      975.70     92.12 o 
   9   8  13      231.95      103.92     66.25 o 
  10   8  13      340.97      368.10     83.24 o 
  -9   9  13      434.53      439.86     48.74 o 
  -8   9  13      180.78      165.41     42.03 o 
  -7   9  13      791.31      842.04     47.59 o 
  -6   9  13       13.56      -19.05     28.59 o 
  -5   9  13      272.41      221.30     30.78 o 
  -4   9  13      168.20      175.26     29.55 o 
  -3   9  13     3063.02     3016.00    121.91 o 
  -2   9  13      134.19      110.65     31.90 o 
  -1   9  13      975.01     1037.57     58.07 o 
   0   9  13     1518.68     1542.23     71.63 o 
   1   9  13     1004.19     1053.88     68.49 o 
   2   9  13      255.46      239.40     38.30 o 
   3   9  13     2833.61     2849.93    209.96 o 
   4   9  13      258.72      217.69     59.66 o 
   5   9  13      209.20      211.68     62.02 o 
   6   9  13       45.08       -3.08     56.42 o 
   7   9  13      874.50      887.33     93.10 o 
   8   9  13      160.81       92.57     63.50 o 
   9   9  13      391.02      369.79     78.48 o 
  -8  10  13      255.06      255.13     37.80 o 
  -7  10  13      210.68      179.35     34.76 o 
  -6  10  13      309.87      305.29     35.73 o 
  -5  10  13      667.34      705.35     42.26 o 
  -4  10  13      589.61      578.14     39.12 o 
  -3  10  13      171.40      162.05     34.69 o 
  -2  10  13       70.57       79.66     31.74 o 
  -1  10  13     1305.79     1348.32     65.44 o 
   0  10  13       60.35       46.78     31.94 o 
   1  10  13     1140.66     1146.65     78.83 o 
   2  10  13      209.99      241.83     42.26 o 
   3  10  13      130.44      127.94     60.36 o 
   4  10  13      600.14      640.53     79.93 o 
   5  10  13      594.15      579.99     79.08 o 
   6  10  13      302.44      329.73     70.78 o 
   7  10  13      151.89      196.43     67.77 o 
   8  10  13      273.32      363.72     76.03 o 
  -7  11  13      255.19      253.45     36.60 o 
  -6  11  13     1242.71     1252.91     62.41 o 
  -5  11  13     1215.14     1233.17     62.23 o 
  -4  11  13      546.09      490.41     39.37 o 
  -3  11  13       10.90      -22.18     28.14 o 
  -2  11  13        3.74      -10.28     32.35 o 
  -1  11  13      538.53      597.14     43.53 o 
   0  11  13     1225.42     1270.65     66.48 o 
   1  11  13      396.55      413.27     51.15 o 
   2  11  13       40.10       10.58     38.55 o 
   3  11  13       21.97       -8.80     53.51 o 
   4  11  13      654.23      692.88     78.45 o 
   5  11  13     1300.23     1368.64     84.18 o 
   6  11  13     1438.56     1559.75    130.14 o 
   7  11  13      222.50      239.56     74.43 o 
  -6  12  13      348.62      373.80     38.51 o 
  -5  12  13      412.58      485.45     44.31 o 
  -4  12  13      242.87      235.69     36.09 o 
  -3  12  13      354.99      368.49     36.88 o 
  -2  12  13     1905.14     1914.55     88.19 o 
  -1  12  13      424.19      411.28     42.38 o 
   0  12  13       26.77       49.63     31.87 o 
   1  12  13      347.69      327.24     40.20 o 
   2  12  13     1831.85     1853.79    107.69 o 
   3  12  13      378.32      589.95     80.19 o 
   4  12  13      428.33      402.08     70.32 o 
   5  12  13      522.37      535.02     79.27 o 
   6  12  13      236.40      284.79     50.32 o 
  -5  13  13       68.72       80.16     35.04 o 
  -4  13  13       58.12       89.42     33.63 o 
  -3  13  13      874.76      944.94     59.85 o 
  -2  13  13        1.64       -0.02     56.26 o 
  -1  13  13      449.23      481.31     45.51 o 
   0  13  13       17.90       39.06     36.16 o 
   1  13  13      572.48      595.62     47.77 o 
   2  13  13       24.75       13.80     44.47 o 
   3  13  13      886.45     1015.69    107.99 o 
   4  13  13      100.23      142.66     72.07 o 
   5  13  13       34.67       29.43     72.31 o 
  -2  14  13      727.75      748.23     53.87 o 
  -1  14  13      250.01      254.83     42.60 o 
   0  14  13      303.45      347.38     45.39 o 
   1  14  13      339.58      323.92     43.54 o 
   2  14  13      724.57      781.59     66.96 o 
   0   0  14     1062.32     1119.66     54.85 o 
   1   0  14     2979.56     3018.17     82.51 o 
   2   0  14      531.46      563.37     29.57 o 
   3   0  14       47.06       71.74     31.44 o 
   4   0  14     1225.61     1215.88     75.34 o 
   5   0  14     4208.82     4042.28    190.90 o 
   6   0  14     1360.75     1411.97     84.30 o 
   7   0  14       90.05       87.99     39.52 o 
   8   0  14      927.81      787.41     63.12 o 
   9   0  14      928.57      851.51     66.18 o 
  10   0  14      343.11      307.87     50.25 o 
  11   0  14      179.72       99.32     49.53 o 
 -11   1  14      456.38      559.87     63.71 o 
 -10   1  14       14.55       18.72     45.84 o 
  -9   1  14      487.25      400.16     54.39 o 
  -8   1  14      704.61      759.30     61.58 o 
  -7   1  14     1639.78     1630.17     88.72 o 
  -6   1  14      592.96      554.99     76.69 o 
  -5   1  14      766.90      760.92     51.96 o 
  -4   1  14      537.64      564.50     46.67 o 
  -3   1  14      415.75      405.06     39.21 o 
  -2   1  14      965.91      969.24     44.06 o 
  -1   1  14      749.04      708.31     29.74 o 
   0   1  14      107.77       86.64     14.45 o 
   1   1  14      423.45      422.03     25.97 o 
   2   1  14     1007.41     1062.83     43.67 o 
   3   1  14      415.13      437.71     32.02 o 
   4   1  14      415.97      434.44     54.80 o 
   5   1  14      528.94      486.80     50.11 o 
   6   1  14      841.35      798.60     55.40 o 
   7   1  14     1431.48     1298.30     84.79 o 
   8   1  14      712.68      685.36     58.68 o 
   9   1  14      433.62      433.74     51.94 o 
  10   1  14       41.21       70.66     62.08 o 
  11   1  14      464.00      492.19     63.75 o 
 -11   2  14       54.36      -13.87     50.88 o 
 -10   2  14      116.68       67.22     44.26 o 
  -9   2  14      775.27      745.19     65.98 o 
  -8   2  14      701.97      766.72    115.58 o 
  -7   2  14      421.69      452.88     48.26 o 
  -6   2  14      250.06      233.78     41.64 o 
  -5   2  14     1388.85     1291.49     78.70 o 
  -4   2  14      705.17      731.22     50.41 o 
  -3   2  14     2414.10     2351.53    106.93 o 
  -2   2  14      262.34      290.22     24.99 o 
  -1   2  14      282.05      267.97     25.76 o 
   0   2  14      168.60      192.10     19.98 o 
   1   2  14      522.49      512.87     26.91 o 
   2   2  14      225.92      229.02     22.78 o 
   3   2  14     1894.57     1880.95     84.19 o 
   4   2  14      515.67      516.91     47.98 o 
   5   2  14     1528.63     1386.17     78.31 o 
   6   2  14      337.54      321.04     40.63 o 
   7   2  14      546.89      561.09     51.02 o 
   8   2  14      738.06      730.38     60.00 o 
   9   2  14      851.05      881.37     66.14 o 
  10   2  14       96.08       87.92     46.05 o 
  11   2  14       66.25       61.30     49.37 o 
 -11   3  14       65.74       35.55     49.31 o 
 -10   3  14       82.97       83.57     49.97 o 
  -9   3  14       93.21      100.07     46.47 o 
  -8   3  14      974.30     1084.36     73.19 o 
  -7   3  14     1538.36     1527.68    102.03 o 
  -6   3  14      349.88      283.95     43.54 o 
  -5   3  14      957.81      857.32     58.79 o 
  -4   3  14     1502.89     1483.90     94.25 o 
  -3   3  14     1383.97     1320.88     56.09 o 
  -2   3  14     4994.26     4942.19    158.62 o 
  -1   3  14      870.72      867.49     43.31 o 
   0   3  14      721.75      688.55     35.39 o 
   1   3  14     1044.94     1010.46     42.79 o 
   2   3  14     4777.53     4754.37    179.34 o 
   3   3  14     1384.22     1435.65     63.42 o 
   4   3  14     1550.26     1520.20     68.86 o 
   5   3  14      626.47      630.40     52.83 o 
   6   3  14      341.90      320.04     42.36 o 
   7   3  14     1668.99     1683.15     93.45 o 
   8   3  14      780.31      831.16     66.58 o 
   9   3  14      149.99       82.85     46.14 o 
  10   3  14       75.20       96.35     72.88 o 
  11   3  14       84.49       49.98     48.15 o 
 -11   4  14      521.49      485.46     64.53 o 
 -10   4  14     1033.44     1084.75     77.76 o 
  -9   4  14      205.11      234.68     46.37 o 
  -8   4  14       25.54       64.41     42.57 o 
  -7   4  14      378.66      357.14     47.41 o 
  -6   4  14      430.72      420.51     49.38 o 
  -5   4  14     1405.36     1423.30     73.06 o 
  -4   4  14     1454.00     1375.68     71.12 o 
  -3   4  14      443.60      408.01     28.09 o 
  -2   4  14       42.64       66.57     21.82 o 
  -1   4  14     1886.03     1858.04     71.23 o 
   0   4  14     2670.45     2616.29     90.45 o 
   1   4  14     2091.03     2086.96     71.72 o 
   2   4  14      111.93      129.73     24.14 o 
   3   4  14      352.31      269.83     78.97 o 
   4   4  14     1685.86     1627.01     83.03 o 
   5   4  14     1652.32     1647.92     70.49 o 
   6   4  14      575.20      597.59     49.66 o 
   7   4  14      347.73      327.32     48.05 o 
   8   4  14       45.42       73.17     41.27 o 
   9   4  14      219.46      160.77     68.56 o 
  10   4  14      965.09      910.56    110.10 o 
  11   4  14      652.79      595.73     87.79 o 
 -10   5  14      158.88      134.39     49.76 o 
  -9   5  14      323.46      340.85     67.76 o 
  -8   5  14      225.45      190.14     46.17 o 
  -7   5  14      447.32      428.83     52.38 o 
  -6   5  14      398.06      445.15     40.51 o 
  -5   5  14     2195.48     2209.42     91.71 o 
  -4   5  14       70.26       86.73     32.18 o 
  -3   5  14      664.79      631.58     42.95 o 
  -2   5  14      637.92      659.24     35.64 o 
  -1   5  14     1127.67     1163.32     49.22 o 
   0   5  14      788.79      754.97     37.25 o 
   1   5  14     1102.19     1092.62     54.52 o 
   2   5  14      653.48      693.45     38.90 o 
   3   5  14      883.64      832.31     52.79 o 
   4   5  14       36.17        9.27     30.29 o 
   5   5  14     1735.55     1817.68    154.23 o 
   6   5  14      478.53      493.37     67.83 o 
   7   5  14      651.73      696.54     76.58 o 
   8   5  14      232.14      213.42     64.69 o 
   9   5  14      454.17      451.09     77.52 o 
  10   5  14       92.33       43.82     70.24 o 
 -10   6  14      185.87      155.57     49.48 o 
  -9   6  14      428.41      469.82     56.73 o 
  -8   6  14      438.30      441.94     45.37 o 
  -7   6  14      817.63      812.59     53.91 o 
  -6   6  14       75.18       68.93     28.23 o 
  -5   6  14      761.44      731.06     48.26 o 
  -4   6  14     1232.69     1240.26     63.18 o 
  -3   6  14     1205.67     1156.65     69.91 o 
  -2   6  14      329.99      361.57     33.80 o 
  -1   6  14      404.48      449.75     35.43 o 
   0   6  14      280.58      253.53     31.08 o 
   1   6  14      336.18      338.06     31.41 o 
   2   6  14      296.82      325.46     31.10 o 
   3   6  14      992.27      941.94     67.93 o 
   4   6  14     1088.68     1089.81     71.76 o 
   5   6  14      782.49      711.33     53.50 o 
   6   6  14      103.97      115.82     35.99 o 
   7   6  14      880.63      886.32     88.93 o 
   8   6  14      417.03      411.45     72.57 o 
   9   6  14      320.10      254.09     75.45 o 
  10   6  14      151.69      263.66     78.65 o 
  -9   7  14      572.66      549.38     50.99 o 
  -8   7  14     1057.02     1074.41     64.31 o 
  -7   7  14      350.10      366.09     42.56 o 
  -6   7  14       61.11       57.64     28.01 o 
  -5   7  14      140.98      106.27     34.48 o 
  -4   7  14      804.91      784.45     48.92 o 
  -3   7  14      880.53      816.15     51.24 o 
  -2   7  14     2179.87     2049.34     91.15 o 
  -1   7  14      601.71      552.14     39.42 o 
   0   7  14      192.64      148.69     28.11 o 
   1   7  14      649.81      585.37     47.70 o 
   2   7  14     2246.14     2228.79    108.87 o 
   3   7  14      918.53      960.48     63.57 o 
   4   7  14      749.33      691.96     53.51 o 
   5   7  14      195.72      172.36     37.69 o 
   6   7  14       47.66       33.59     37.91 o 
   7   7  14      301.07      188.22     62.56 o 
   8   7  14     1169.90     1248.42    116.60 o 
   9   7  14      541.09      549.66     85.85 o 
  -9   8  14      309.98      316.82     45.77 o 
  -8   8  14      333.36      369.91     46.40 o 
  -7   8  14      352.05      367.99     56.21 o 
  -6   8  14      941.51      918.83     48.70 o 
  -5   8  14      777.90      767.90     48.67 o 
  -4   8  14     1526.00     1467.58     72.97 o 
  -3   8  14      220.31      181.16     33.94 o 
  -2   8  14      565.16      578.24     43.05 o 
  -1   8  14      598.33      634.09     44.17 o 
   0   8  14     1524.51     1431.34     69.85 o 
   1   8  14      745.99      749.40     52.73 o 
   2   8  14      506.97      522.78     47.92 o 
   3   8  14      185.15      201.72     58.62 o 
   4   8  14     1334.29     1383.56    121.49 o 
   5   8  14      928.39      967.51     94.50 o 
   6   8  14      863.11      908.63     93.49 o 
   7   8  14      406.21      405.73     48.89 o 
   8   8  14      330.62      430.71     74.99 o 
   9   8  14      195.20      168.27     71.63 o 
  -8   9  14      163.07      152.09     41.51 o 
  -7   9  14      231.31      216.57     35.53 o 
  -6   9  14      380.28      413.65     38.85 o 
  -5   9  14     1212.79     1273.99     59.21 o 
  -4   9  14      179.07      181.69     36.14 o 
  -3   9  14      410.46      412.71     40.95 o 
  -2   9  14      284.48      321.16     36.94 o 
  -1   9  14     1125.67     1080.77     60.71 o 
   0   9  14       57.72       40.22     28.90 o 
   1   9  14     1189.47     1088.52     71.17 o 
   2   9  14      248.79      207.54     42.03 o 
   3   9  14      473.83      448.45     66.63 o 
   4   9  14      141.85      224.13     60.83 o 
   5   9  14     1405.02     1388.91    115.25 o 
   6   9  14      483.69      554.52     76.77 o 
   7   9  14      222.20      178.99     66.77 o 
  -7  10  14      656.50      697.74     46.31 o 
  -6  10  14      227.35      257.85     35.43 o 
  -5  10  14      454.71      422.71     39.44 o 
  -4  10  14      549.34      539.10     44.27 o 
  -3  10  14      114.33      120.93     34.44 o 
  -2  10  14      449.17      441.08     42.47 o 
  -1  10  14      766.44      762.34     47.02 o 
   0  10  14      448.72      476.99     42.19 o 
   1  10  14      724.44      702.34     47.44 o 
   2  10  14      400.46      396.00     46.23 o 
   3  10  14      264.15      229.67     64.84 o 
   4  10  14      328.46      321.99     73.72 o 
   5  10  14      622.57      645.88     80.56 o 
   6  10  14      355.52      358.88     73.32 o 
   7  10  14      565.63      588.36     87.18 o 
  -6  11  14      169.21      130.34     34.50 o 
  -5  11  14       48.57        9.54     31.28 o 
  -4  11  14       65.76       79.48     35.75 o 
  -3  11  14     1180.09     1259.58     70.39 o 
  -2  11  14      746.11      799.88     52.82 o 
  -1  11  14      445.60      534.62     44.86 o 
   0  11  14       90.10       73.41     44.39 o 
   1  11  14      444.33      537.52     43.77 o 
   2  11  14      796.88      951.11     67.39 o 
   3  11  14     1263.09     1259.10    121.84 o 
   4  11  14       16.86      -20.88     64.18 o 
   5  11  14       29.84      117.89     61.56 o 
   6  11  14      101.52      131.94     71.57 o 
  -5  12  14      661.71      640.22     45.56 o 
  -4  12  14      404.36      450.27     47.94 o 
  -3  12  14      245.00      314.01     42.46 o 
  -2  12  14      334.85      285.66     39.91 o 
  -1  12  14      242.28      227.59     41.08 o 
   0  12  14      799.41      805.56     52.95 o 
   1  12  14      319.37      367.24     39.76 o 
   2  12  14      347.93      325.43     76.90 o 
   3  12  14      128.55      199.62     65.74 o 
   4  12  14      535.53      592.04     86.60 o 
   5  12  14      570.08      756.78     96.02 o 
  -3  13  14       39.94       81.96     40.83 o 
  -2  13  14       56.11       75.57     39.86 o 
  -1  13  14      700.98      725.48     52.11 o 
   0  13  14       68.23       75.37     38.34 o 
   1  13  14      730.90      758.12     52.89 o 
   2  13  14       30.95      140.14     65.58 o 
   3  13  14       61.31       79.06     71.79 o 
   1   0  15      876.34      819.01     33.19 o 
   2   0  15     1168.99     1184.14     50.35 o 
   3   0  15     1314.16     1328.56     77.97 o 
   4   0  15      974.05     1008.27     69.79 o 
   5   0  15       75.31       88.53     37.15 o 
   6   0  15      464.27      477.34     51.46 o 
   7   0  15     2237.11     2184.22    117.47 o 
   8   0  15      141.46      136.39     43.15 o 
   9   0  15      129.86      131.80     47.05 o 
  10   0  15       28.39      -21.91     46.59 o 
 -10   1  15      152.34      126.86     48.33 o 
  -9   1  15      962.55     1000.14     73.06 o 
  -8   1  15      265.46      245.06     48.25 o 
  -7   1  15      172.71      168.66     60.85 o 
  -6   1  15      359.01      353.40     43.38 o 
  -5   1  15     1085.26     1098.11     76.49 o 
  -4   1  15      436.05      419.79     45.02 o 
  -3   1  15       88.55       92.02     34.19 o 
  -2   1  15      297.77      295.03     26.06 o 
  -1   1  15     3072.05     3064.29     90.43 o 
   0   1  15      833.20      818.61     35.41 o 
   1   1  15     2892.37     2901.47     90.06 o 
   2   1  15      169.25      194.41     20.90 o 
   3   1  15      177.23      162.81     36.02 o 
   4   1  15      576.41      522.76     47.83 o 
   5   1  15     1242.41     1377.39    113.39 o 
   6   1  15      248.88      234.15     42.41 o 
   7   1  15      315.25      396.78     46.98 o 
   8   1  15      453.11      409.34     49.93 o 
   9   1  15      936.43      948.13     74.16 o 
  10   1  15      292.03      244.02     52.17 o 
 -10   2  15      333.26      409.45     58.07 o 
  -9   2  15       45.48      -10.78     46.21 o 
  -8   2  15       15.57        8.64     41.53 o 
  -7   2  15      439.80      387.80     47.26 o 
  -6   2  15      930.26      961.46     69.13 o 
  -5   2  15     1418.48     1457.90     81.93 o 
  -4   2  15      951.06      981.28     92.66 o 
  -3   2  15      125.18      129.88     25.38 o 
  -2   2  15      195.30      199.45     24.95 o 
  -1   2  15     1301.13     1313.25     58.39 o 
   0   2  15      133.67      150.71     18.20 o 
   1   2  15     1644.36     1689.53     58.87 o 
   2   2  15      149.59      147.53     26.64 o 
   3   2  15      109.11       72.06     34.56 o 
   4   2  15      767.34      776.27     59.86 o 
   5   2  15     1071.95     1161.69    104.41 o 
   6   2  15      903.82      887.75     67.90 o 
   7   2  15      342.03      347.68     49.53 o 
   8   2  15       16.80       23.09     41.16 o 
   9   2  15       32.17       80.22     61.22 o 
  10   2  15      367.48      409.43     57.08 o 
 -10   3  15       71.80       11.13     50.57 o 
  -9   3  15      266.15      237.78     50.04 o 
  -8   3  15      129.83      101.31     44.33 o 
  -7   3  15      555.07      537.86     54.46 o 
  -6   3  15      639.35      663.03     55.45 o 
  -5   3  15     1971.90     1886.24    104.93 o 
  -4   3  15      487.46      503.85     38.54 o 
  -3   3  15      132.10      115.67     24.36 o 
  -2   3  15      600.63      614.27     34.40 o 
  -1   3  15     1212.92     1237.22     52.34 o 
   0   3  15     1293.21     1259.56     51.93 o 
   1   3  15     1214.28     1246.28     52.11 o 
   2   3  15      539.03      563.34     45.58 o 
   3   3  15      271.95      263.33     28.98 o 
   4   3  15      301.00      288.80     39.63 o 
   5   3  15     1901.02     1954.59    102.25 o 
   6   3  15      726.57      711.73     54.59 o 
   7   3  15      521.37      485.29     51.95 o 
   8   3  15       73.82       54.58     50.28 o 
   9   3  15      239.69      205.40     49.30 o 
  10   3  15       66.28       43.16     48.83 o 
 -10   4  15      185.72      246.15     53.88 o 
  -9   4  15     1070.74     1164.70     84.73 o 
  -8   4  15      489.87      525.13     57.36 o 
  -7   4  15      648.65      659.61     78.28 o 
  -6   4  15      305.13      273.00     45.16 o 
  -5   4  15       12.90       34.59     31.72 o 
  -4   4  15      576.27      564.30     34.57 o 
  -3   4  15     1551.51     1618.08     63.77 o 
  -2   4  15      982.75      963.81     46.67 o 
  -1   4  15      948.65      906.11     43.38 o 
   0   4  15      192.07      221.19     24.98 o 
   1   4  15      913.94      861.80     42.78 o 
   2   4  15      914.81      884.46     63.12 o 
   3   4  15     1444.61     1557.21    124.98 o 
   4   4  15      525.53      490.83     77.12 o 
   5   4  15       23.64       78.03     50.60 o 
   6   4  15      292.30      278.85     55.67 o 
   7   4  15      632.17      615.58     81.29 o 
   8   4  15      516.17      551.77     80.96 o 
   9   4  15     1016.09     1166.66    122.49 o 
  10   4  15      211.21      117.21     73.84 o 
 -10   5  15      128.60       80.10    128.17 o 
  -9   5  15      883.39      929.43     76.49 o 
  -8   5  15      479.48      489.94     87.46 o 
  -7   5  15      580.28      504.63     43.87 o 
  -6   5  15      334.53      325.25     39.26 o 
  -5   5  15      160.38      140.17     34.62 o 
  -4   5  15      330.59      346.16     37.79 o 
  -3   5  15      961.05      938.14     55.88 o 
  -2   5  15      720.90      757.31     43.86 o 
  -1   5  15      548.14      606.09     32.27 o 
   0   5  15      728.13      756.37     38.61 o 
   1   5  15      379.86      405.24     30.34 o 
   2   5  15      488.26      535.46     47.76 o 
   3   5  15      930.74      968.38     65.25 o 
   4   5  15      459.94      400.99     58.65 o 
   5   5  15      197.29      190.69     53.06 o 
   6   5  15      397.56      372.80     64.22 o 
   7   5  15      513.05      466.98     75.31 o 
   8   5  15      398.37      351.19     73.60 o 
   9   5  15      797.02      715.63     92.75 o 
  10   5  15      187.94      120.35     76.72 o 
  -9   6  15      463.81      525.37     52.66 o 
  -8   6  15       14.69       15.31     39.28 o 
  -7   6  15      233.88      309.16     42.19 o 
  -6   6  15     1241.31     1286.40     68.71 o 
  -5   6  15     1072.38     1016.49     58.87 o 
  -4   6  15      357.61      383.54     38.32 o 
  -3   6  15      370.89      407.53     37.32 o 
  -2   6  15      579.31      531.79     41.12 o 
  -1   6  15      457.60      412.73     38.59 o 
   0   6  15     1924.05     1934.07     83.86 o 
   1   6  15      602.16      589.65     39.53 o 
   2   6  15      642.88      618.83     47.28 o 
   3   6  15      378.04      402.68     62.95 o 
   4   6  15      335.56      381.21     42.41 o 
   5   6  15      959.89      977.16     69.01 o 
   6   6  15     1272.43     1302.79    116.02 o 
   7   6  15      326.37      318.15     65.43 o 
   8   6  15       15.30       84.79     64.45 o 
   9   6  15      455.07      464.78     78.34 o 
  -9   7  15      617.81      674.92     56.90 o 
  -8   7  15      147.74       48.07     40.86 o 
  -7   7  15       84.22       73.95     40.81 o 
  -6   7  15     1002.64      973.70     82.39 o 
  -5   7  15     1533.62     1479.53     74.94 o 
  -4   7  15      355.77      400.25     40.18 o 
  -3   7  15      309.50      303.34     36.92 o 
  -2   7  15      112.01      136.69     32.43 o 
  -1   7  15       96.42      121.69     31.14 o 
   0   7  15      918.57      871.43     51.47 o 
   1   7  15       65.95       33.69     28.54 o 
   2   7  15      124.84      128.45     54.26 o 
   3   7  15      306.93      308.85     62.05 o 
   4   7  15      353.92      282.45     61.41 o 
   5   7  15     1502.33     1379.04     85.86 o 
   6   7  15      821.43      687.07     85.83 o 
   7   7  15      126.81      134.58     61.19 o 
   8   7  15      200.17      180.11     65.81 o 
   9   7  15      683.05      713.66     93.42 o 
  -8   8  15      509.14      487.37     50.54 o 
  -7   8  15      518.43      509.37     48.44 o 
  -6   8  15      523.91      471.15     46.48 o 
  -5   8  15      143.32      150.48     38.37 o 
  -4   8  15      114.84      116.25     35.82 o 
  -3   8  15     1949.48     2044.65     91.17 o 
  -2   8  15      657.59      652.65     45.67 o 
  -1   8  15      240.70      275.15     36.73 o 
   0   8  15      363.40      373.87     37.15 o 
   1   8  15      225.80      230.99     35.21 o 
   2   8  15      609.53      506.25     75.22 o 
   3   8  15     1902.45     1929.21    155.88 o 
   4   8  15      134.45      104.15     55.19 o 
   5   8  15      164.47      210.83     61.81 o 
   6   8  15      509.00      614.38     80.46 o 
  -7   9  15      308.79      294.48     46.24 o 
  -6   9  15      321.61      333.35     37.18 o 
  -5   9  15        0.72        0.96     36.51 o 
  -4   9  15      340.16      343.71     42.07 o 
  -3   9  15      816.06      854.95     55.64 o 
  -2   9  15      621.21      669.71     46.02 o 
  -1   9  15      408.21      413.79     40.38 o 
   0   9  15      172.60      121.15     33.19 o 
   1   9  15      524.81      566.44     42.34 o 
   2   9  15      609.30      597.49     81.25 o 
   3   9  15      908.48     1019.32     95.87 o 
   4   9  15      406.69      360.20     68.96 o 
   5   9  15        6.70       41.93     60.81 o 
   6   9  15      253.45      281.20     70.84 o 
  -6  10  15       24.96       -7.89     33.93 o 
  -5  10  15      509.73      540.14     48.89 o 
  -4  10  15      260.74      262.56     40.53 o 
  -3  10  15     1342.09     1422.94     73.56 o 
  -2  10  15      285.77      307.26     40.06 o 
  -1  10  15      263.11      295.40     40.41 o 
   0  10  15      203.86      163.98     36.84 o 
   1  10  15      254.96      265.58     37.07 o 
   2  10  15      247.78      242.89     63.98 o 
   3  10  15     1148.61     1230.03    125.41 o 
   4  10  15      152.21      175.11     67.49 o 
   5  10  15      401.18      451.05     79.01 o 
   6  10  15      117.74       54.40     66.66 o 
  -5  11  15      581.17      693.60     54.28 o 
  -4  11  15      442.74      503.79     47.13 o 
  -3  11  15       54.06       83.50     39.79 o 
  -2  11  15       92.57      124.70     39.36 o 
  -1  11  15     1184.40     1208.55     66.74 o 
   0  11  15      320.77      416.42     42.69 o 
   1  11  15     1011.25     1064.94     64.68 o 
   2  11  15       78.61       63.45     67.78 o 
   3  11  15       79.95      108.06     67.79 o 
   4  11  15      318.75      311.37     79.09 o 
   5  11  15      514.49      633.56     93.06 o 
  -3  12  15      428.52      466.09     49.26 o 
  -2  12  15      705.98      720.31     54.77 o 
  -1  12  15      544.29      543.83     49.65 o 
   0  12  15       79.55       84.96     37.61 o 
   1  12  15      566.21      647.31     47.85 o 
   2  12  15      705.93      806.71     97.97 o 
   3  12  15      490.72      554.32     85.15 o 
   0   0  16     2258.32     2080.00     87.00 o 
   1   0  16      839.86      882.87     43.06 o 
   2   0  16        2.86        0.52     26.29 o 
   3   0  16       55.36       55.01     42.59 o 
   4   0  16      250.75      226.89     40.48 o 
   5   0  16     2313.15     2259.09    119.13 o 
   6   0  16      509.60      482.23     49.76 o 
   7   0  16      178.57      216.26     50.53 o 
   8   0  16      320.28      317.86     51.28 o 
   9   0  16      351.66      364.08     55.28 o 
  10   0  16      101.10       95.15     50.53 o 
 -10   1  16      146.94      216.48     57.09 o 
  -9   1  16      666.12      607.65     64.47 o 
  -8   1  16       58.77       85.38     65.41 o 
  -7   1  16      884.43      865.03     68.42 o 
  -6   1  16      321.46      350.55     47.35 o 
  -5   1  16      231.98      216.56     45.63 o 
  -4   1  16     1577.33     1667.75     92.85 o 
  -3   1  16      621.52      601.73     42.48 o 
  -2   1  16      465.30      466.11     31.41 o 
  -1   1  16      869.43      879.07     40.63 o 
   0   1  16     1366.32     1411.46     56.63 o 
   1   1  16     1105.15     1100.79     38.10 o 
   2   1  16      539.36      508.86     38.20 o 
   3   1  16      734.43      755.15     54.02 o 
   4   1  16     1493.15     1504.47     91.55 o 
   5   1  16      312.30      296.74     43.51 o 
   6   1  16      544.96      536.58     51.19 o 
   7   1  16     1004.73     1015.06     70.81 o 
   8   1  16       28.19       76.84     80.31 o 
   9   1  16      954.60      987.90     70.81 o 
  10   1  16      163.23      127.15     91.90 o 
  -9   2  16      398.20      350.72     57.16 o 
  -8   2  16      511.69      518.64     57.83 o 
  -7   2  16       90.61       86.02     45.82 o 
  -6   2  16      141.32      131.80     42.26 o 
  -5   2  16      132.52      107.73     42.57 o 
  -4   2  16      777.39      733.01     58.09 o 
  -3   2  16      269.66      249.71     29.56 o 
  -2   2  16     2790.41     2908.26    102.21 o 
  -1   2  16      271.94      261.63     28.13 o 
   0   2  16      250.65      246.62     22.95 o 
   1   2  16      347.96      319.84     23.32 o 
   2   2  16     2977.52     2984.67    118.50 o 
   3   2  16      454.27      447.11     49.80 o 
   4   2  16      809.85      815.48     66.60 o 
   5   2  16      150.11      187.34     42.48 o 
   6   2  16      110.51      121.71     41.36 o 
   7   2  16       35.82       11.14     41.77 o 
   8   2  16      496.59      545.13     60.43 o 
   9   2  16      375.89      363.63     57.93 o 
  -9   3  16      783.91      875.72     71.79 o 
  -8   3  16      248.85      249.72     50.70 o 
  -7   3  16      525.57      544.20     55.47 o 
  -6   3  16      662.01      676.69     58.50 o 
  -5   3  16      563.88      571.50     54.85 o 
  -4   3  16      349.78      324.61     31.14 o 
  -3   3  16     1203.85     1212.61     53.10 o 
  -2   3  16      562.40      567.10     33.38 o 
  -1   3  16      592.41      590.77     35.19 o 
   0   3  16      906.81      854.82     42.99 o 
   1   3  16      690.52      692.50     34.84 o 
   2   3  16      384.87      334.98     32.62 o 
   3   3  16     1077.48     1127.02     75.19 o 
   4   3  16      224.55      177.41     39.62 o 
   5   3  16      540.29      487.63     53.42 o 
   6   3  16      565.72      573.16     55.44 o 
   7   3  16      451.31      534.59     76.20 o 
   8   3  16      208.26      172.51     50.64 o 
   9   3  16      685.20      629.45     68.17 o 
  -9   4  16       70.19      114.77     69.88 o 
  -8   4  16      166.50       76.32     50.11 o 
  -7   4  16      715.34      760.35     65.97 o 
  -6   4  16      608.41      574.34     46.42 o 
  -5   4  16     1655.98     1631.85     80.51 o 
  -4   4  16      316.64      345.85     47.71 o 
  -3   4  16        5.28       10.66     24.60 o 
  -2   4  16      493.27      529.87     33.46 o 
  -1   4  16     1920.21     2010.81     74.04 o 
   0   4  16     1289.70     1240.05     53.57 o 
   1   4  16     1887.26     1922.87     73.11 o 
   2   4  16      445.02      449.32     44.01 o 
   3   4  16       20.14       19.49     22.65 o 
   4   4  16      344.97      261.99     53.15 o 
   5   4  16     1888.08     1909.25    139.47 o 
   6   4  16      626.90      561.22     76.15 o 
   7   4  16      677.92      633.43     85.97 o 
   8   4  16      155.32      161.82     67.86 o 
   9   4  16       87.95      109.58     71.56 o 
  -9   5  16      350.49      340.26     57.26 o 
  -8   5  16      374.42      319.88     46.07 o 
  -7   5  16       51.90       85.05     37.95 o 
  -6   5  16      562.53      627.43     48.27 o 
  -5   5  16      459.94      423.38     43.09 o 
  -4   5  16     1184.55     1161.66     62.76 o 
  -3   5  16      256.06      293.54     36.98 o 
  -2   5  16      374.19      383.69     60.60 o 
  -1   5  16      262.89      306.92     34.91 o 
   0   5  16      835.03      943.78     45.85 o 
   1   5  16      193.25      233.80     26.90 o 
   2   5  16      444.59      387.36     41.68 o 
   3   5  16      377.19      393.58     41.54 o 
   4   5  16     1077.91     1049.64    103.65 o 
   5   5  16      437.04      509.23     67.81 o 
   6   5  16      551.98      560.94     77.88 o 
   7   5  16       56.12       69.49     61.10 o 
   8   5  16      448.15      320.07     74.82 o 
   9   5  16      386.46      286.29     72.59 o 
  -8   6  16      873.24      858.58     58.61 o 
  -7   6  16      443.57      403.08     45.47 o 
  -6   6  16      255.65      262.01     40.64 o 
  -5   6  16      469.48      466.07     44.11 o 
  -4   6  16     1236.71     1161.93     65.67 o 
  -3   6  16      649.70      637.96     46.51 o 
  -2   6  16     2006.49     2061.76     90.06 o 
  -1   6  16      187.42      192.97     32.23 o 
   0   6  16      274.09      262.25     32.62 o 
   1   6  16      170.85      188.48     32.31 o 
   2   6  16     1852.65     1950.94    153.21 o 
   3   6  16      562.74      575.80     49.69 o 
   4   6  16     1117.55     1058.30     74.31 o 
   5   6  16      433.76      392.80     65.00 o 
   6   6  16      214.51      261.42     62.67 o 
   7   6  16      381.83      361.82     70.77 o 
   8   6  16      975.50      930.14    101.36 o 
  -8   7  16      286.81      275.71     58.30 o 
  -7   7  16      606.24      590.55     53.53 o 
  -6   7  16      330.93      329.70     44.67 o 
  -5   7  16       27.01        2.78     36.35 o 
  -4   7  16       53.98       24.47     33.26 o 
  -3   7  16      751.60      745.31     51.21 o 
  -2   7  16     1136.35     1139.34     64.21 o 
  -1   7  16      345.88      336.43     38.02 o 
   0   7  16      665.20      597.08     44.48 o 
   1   7  16      302.04      314.12     37.26 o 
   2   7  16     1038.23     1036.07    106.50 o 
   3   7  16      914.22      979.52     95.52 o 
   4   7  16       14.97       19.44     53.72 o 
   7   7  16      531.84      495.82     80.50 o 
   8   7  16      279.45      246.37     72.55 o 
  -7   8  16      703.57      738.04     57.04 o 
  -6   8  16      130.23      143.70     40.25 o 
  -5   8  16     1385.91     1521.00     78.04 o 
  -4   8  16      297.53      298.18     41.66 o 
  -3   8  16      112.39       98.11     35.58 o 
  -2   8  16     1143.85     1180.64     67.74 o 
  -1   8  16      869.73      955.30     57.76 o 
   0   8  16      264.97      264.63     37.05 o 
   1   8  16      924.65      997.19     57.59 o 
   2   8  16     1154.90     1297.80    115.51 o 
   3   8  16       73.28       46.06     57.95 o 
   4   8  16      417.00      408.61     66.84 o 
   5   8  16     1314.78     1406.98    129.57 o 
  -6   9  16      203.80      230.68     44.50 o 
  -5   9  16      234.25      266.19     48.22 o 
  -4   9  16      791.68      779.53     53.46 o 
  -3   9  16       43.69      114.44     38.83 o 
  -2   9  16       32.03       57.18     35.74 o 
  -1   9  16      178.78      216.37     38.47 o 
   0   9  16     2259.10     2300.13     99.64 o 
   1   9  16      131.09      135.11     50.75 o 
   2   9  16       53.48       69.30     62.20 o 
   3   9  16       83.95      109.12     57.03 o 
   4   9  16      607.79      576.17     84.53 o 
   5   9  16      254.67      276.31     70.19 o 
  -5  10  16      502.28      493.03     49.34 o 
  -4  10  16       99.06      104.05     40.53 o 
  -3  10  16      434.68      442.89     46.19 o 
  -2  10  16      553.95      657.04     49.74 o 
  -1  10  16      230.69      257.18     39.22 o 
   0  10  16        1.06        7.80     35.55 o 
   1  10  16      232.67      278.89     48.99 o 
   2  10  16      470.87      534.91     58.24 o 
   3  10  16      411.28      435.56     78.40 o 
   4  10  16       93.93       96.52     67.51 o 
   5  10  16      343.31      298.45     76.25 o 
  -3  11  16      741.45      885.38     57.62 o 
  -2  11  16      202.72      200.07     41.06 o 
  -1  11  16      208.80      304.81     42.87 o 
   0  11  16        6.51        3.27     37.71 o 
   1  11  16      251.29      344.00     52.06 o 
   2  11  16      241.94      266.32     50.76 o 
   3  11  16      566.43      633.38     95.32 o 
   1   0  17     3181.87     3150.91    126.15 o 
   2   0  17      100.87       65.22     26.10 o 
   3   0  17     1737.33     1795.85     82.60 o 
   4   0  17        0.43       -9.69     37.76 o 
   5   0  17       18.31       -1.14     41.65 o 
   6   0  17       15.42       51.40     42.53 o 
   7   0  17      479.87      463.16     55.89 o 
   8   0  17      131.50      112.81     51.73 o 
   9   0  17     2390.27     2515.44    137.84 o 
  -9   1  17      337.91      308.56     59.75 o 
  -8   1  17      912.87      975.30     74.51 o 
  -7   1  17       98.83       87.22     80.49 o 
  -6   1  17      152.08      151.67     46.39 o 
  -5   1  17      295.35      335.39     48.47 o 
  -4   1  17      476.20      479.15     51.76 o 
  -3   1  17       18.90       28.82     25.11 o 
  -2   1  17     1147.19     1102.31     51.74 o 
  -1   1  17      271.93      257.29     28.70 o 
   0   1  17        2.44       20.41     20.46 o 
   1   1  17      299.13      336.15     33.87 o 
   2   1  17     1147.26     1027.03     57.32 o 
   3   1  17       33.94       46.01     30.30 o 
   4   1  17      600.47      565.25     53.42 o 
   5   1  17      397.10      361.26     45.59 o 
   6   1  17      159.37      220.62     43.86 o 
   7   1  17       31.33       -4.90     46.55 o 
   8   1  17      956.50      921.35     73.97 o 
   9   1  17      436.80      501.57     60.72 o 
  -8   2  17      141.36      152.26     50.57 o 
  -7   2  17       64.64       27.52     48.05 o 
  -6   2  17     1232.53     1224.52     81.52 o 
  -5   2  17      136.90       81.08     41.94 o 
  -4   2  17     1263.82     1281.62     57.01 o 
  -3   2  17       19.62       -0.22     26.54 o 
  -2   2  17      350.53      395.72     32.39 o 
  -1   2  17      366.18      351.07     30.78 o 
   0   2  17     1476.91     1560.64     62.41 o 
   1   2  17      415.77      401.43     36.73 o 
   2   2  17      410.54      421.83     37.74 o 
   3   2  17       14.65       10.36     35.41 o 
   4   2  17     1112.63     1088.40     77.20 o 
   5   2  17      175.58      190.32     44.85 o 
   6   2  17     1071.66     1029.27     86.04 o 
   7   2  17       46.73       78.03     57.66 o 
   8   2  17      137.94      138.61     62.54 o 
  -8   3  17      292.66      227.68     56.32 o 
  -7   3  17      673.52      788.75     66.61 o 
  -6   3  17      169.11      153.48     44.43 o 
  -5   3  17      431.50      484.70     44.00 o 
  -4   3  17      161.63      137.01     28.55 o 
  -3   3  17      321.21      351.29     33.39 o 
  -2   3  17      726.48      724.40     40.46 o 
  -1   3  17     2225.50     2298.66     85.46 o 
   0   3  17        5.58       42.91     24.67 o 
   1   3  17     2391.45     2371.12     98.16 o 
   2   3  17      903.94      846.91     61.80 o 
   3   3  17      366.08      363.25     43.50 o 
   4   3  17      183.23      188.41     40.60 o 
   5   3  17      434.87      452.07     52.43 o 
   6   3  17      158.54      103.79     46.49 o 
   7   3  17      586.26      673.29     64.88 o 
   8   3  17      146.99      167.98     53.46 o 
  -8   4  17      343.67      331.91     54.05 o 
  -7   4  17     1114.23     1160.54     68.66 o 
  -6   4  17        0.32      -27.42     38.15 o 
  -5   4  17      335.42      336.58     42.69 o 
  -4   4  17      133.84      152.78     36.12 o 
  -3   4  17     3342.09     3465.56    138.94 o 
  -2   4  17      364.02      366.84     32.33 o 
  -1   4  17      715.02      749.83     39.01 o 
   0   4  17       72.05       73.00     25.70 o 
   1   4  17      674.54      626.85     44.19 o 
   2   4  17      312.24      317.63     34.16 o 
   3   4  17     3484.54     3448.23    239.22 o 
   4   4  17      122.49      133.42     49.88 o 
   5   4  17      332.10      320.34     65.75 o 
   6   4  17        5.88       62.62     53.18 o 
   7   4  17     1159.23     1156.89    118.52 o 
   8   4  17      359.22      457.30     75.43 o 
  -8   5  17      667.56      726.48     56.10 o 
  -7   5  17       69.59       36.34     41.02 o 
  -6   5  17       81.65       59.90     50.11 o 
  -5   5  17      712.36      833.62     55.35 o 
  -4   5  17      821.74      770.91     52.01 o 
  -3   5  17      172.74      199.29     37.80 o 
  -2   5  17     1862.61     1913.10     83.30 o 
  -1   5  17      220.45      264.24     35.98 o 
   0   5  17      120.07      123.05     33.10 o 
   1   5  17      164.05      189.22     32.48 o 
   2   5  17     1556.92     1638.54     81.31 o 
   3   5  17      213.17      208.80     54.59 o 
   4   5  17      860.91      776.67     83.00 o 
   5   5  17      696.48      620.91     82.18 o 
   6   5  17       33.97       17.71     52.15 o 
   7   5  17      128.43       83.20     57.62 o 
   8   5  17      708.24      620.58     91.52 o 
  -7   6  17       29.23       20.67     41.50 o 
  -6   6  17     1176.49     1183.85     70.74 o 
  -5   6  17       18.56      -52.24     37.94 o 
  -4   6  17      331.30      366.38     42.24 o 
  -3   6  17      520.04      557.16     46.58 o 
  -2   6  17      288.34      265.21     37.32 o 
  -1   6  17      179.62      187.73     34.88 o 
   0   6  17     3792.83     3967.19    154.91 o 
   1   6  17      156.81      130.06     42.75 o 
   2   6  17      256.01      277.12     43.61 o 
   3   6  17      582.55      591.24     73.52 o 
   4   6  17      288.28      261.92     60.99 o 
   5   6  17       13.59       49.16     55.83 o 
   6   6  17     1242.31     1229.50    117.69 o 
   7   6  17       45.64       28.03     63.09 o 
  -6   7  17      117.50      207.92     44.08 o 
  -5   7  17     1754.53     1907.01     91.07 o 
  -4   7  17      414.02      374.00     42.62 o 
  -3   7  17      126.22      116.46     36.76 o 
  -2   7  17      584.56      637.48     47.45 o 
  -1   7  17     1180.34     1291.72     67.88 o 
   0   7  17       33.76        0.12     32.65 o 
   1   7  17     1115.09     1160.36     83.27 o 
   2   7  17      607.49      628.12     56.64 o 
   3   7  17      112.47      125.57     59.54 o 
  -6   8  17      232.84      250.77     47.74 o 
  -5   8  17      260.33      273.09     45.35 o 
  -4   8  17       35.73       16.77     36.44 o 
  -3   8  17     1291.00     1256.71     71.34 o 
  -2   8  17       61.27       99.95     36.45 o 
  -1   8  17      308.84      328.42     41.77 o 
   0   8  17     1285.68     1333.73     71.36 o 
   1   8  17      399.06      437.61     57.96 o 
   2   8  17       65.89       72.11     44.80 o 
   3   8  17     1474.35     1508.77    124.98 o 
   4   8  17       16.62       35.86     58.66 o 
  -5   9  17      245.89      240.72     46.33 o 
  -4   9  17      199.66      273.69     44.88 o 
  -3   9  17       89.20      125.84     39.62 o 
  -2   9  17      392.46      413.50     44.35 o 
  -1   9  17      239.32      294.88     42.24 o 
   0   9  17       77.69       95.01     36.59 o 
   1   9  17      227.05      262.69     48.60 o 
   2   9  17      532.82      594.21     96.23 o 
   3   9  17      114.43      143.18     67.45 o 
   4   9  17      289.70      346.20     70.56 o 
  -3  10  17      362.41      391.90     46.42 o 
  -2  10  17      231.20      240.71     63.25 o 
  -1  10  17      145.81      131.76     38.18 o 
   0  10  17      751.66      826.92     57.02 o 
   1  10  17      148.53      169.63     48.03 o 
   2  10  17      320.39      392.43     55.96 o 
   3  10  17      344.97      414.26     80.03 o 
   0   0  18     1233.11     1175.63     75.85 o 
   1   0  18     1022.91     1132.05     62.23 o 
   2   0  18       67.72       41.01     26.98 o 
   3   0  18      220.19      192.44     31.25 o 
   4   0  18        0.44       -0.73     32.91 o 
   5   0  18     1605.69     1628.28     96.45 o 
   6   0  18       23.26      -53.91     46.35 o 
   7   0  18      229.66      236.65     52.04 o 
   8   0  18        0.31      -43.53     51.16 o 
  -7   1  18      244.67      210.80     51.72 o 
  -6   1  18      855.77      929.50     70.32 o 
  -5   1  18       72.99       20.55     45.45 o 
  -4   1  18      997.17     1042.01     53.19 o 
  -3   1  18      597.33      599.58     39.45 o 
  -2   1  18      595.98      557.39     37.51 o 
  -1   1  18       72.59       78.48     26.30 o 
   0   1  18     2458.19     2511.64     90.37 o 
   1   1  18       20.89       14.42     30.74 o 
   2   1  18      663.36      642.35     42.92 o 
   3   1  18      806.25      837.68     48.26 o 
   4   1  18     1018.77     1082.89     75.64 o 
   5   1  18       42.94       -8.63     41.95 o 
   6   1  18      671.57      670.63     62.55 o 
   7   1  18      269.59      266.53     54.80 o 
  -7   2  18        0.76      -23.40     44.55 o 
  -6   2  18      255.27      276.95     51.13 o 
  -5   2  18       24.05      -13.04     31.34 o 
  -4   2  18      628.80      653.39     41.03 o 
  -3   2  18      261.75      259.55     31.60 o 
  -2   2  18     2283.50     2394.78     85.05 o 
  -1   2  18       42.49       69.13     27.49 o 
   0   2  18      646.16      575.21     42.99 o 
   1   2  18       35.10        9.27     30.75 o 
   2   2  18     2101.14     2113.49     97.82 o 
   3   2  18      284.57      241.20     35.94 o 
   4   2  18      588.45      626.61     76.96 o 
   5   2  18       16.19        3.87     41.68 o 
   6   2  18      211.49      163.24     47.00 o 
   7   2  18        4.42       33.71     46.56 o 
  -7   3  18      704.68      741.10     69.12 o 
  -6   3  18      608.86      697.50     54.58 o 
  -5   3  18       89.72       37.70     35.95 o 
  -4   3  18      496.05      481.34     44.96 o 
  -3   3  18      741.03      835.40     45.67 o 
  -2   3  18       97.38       53.07     28.16 o 
  -1   3  18        5.71      -12.63     26.89 o 
   0   3  18      794.66      885.75     44.36 o 
   1   3  18       13.70        9.26     35.14 o 
   2   3  18      166.86      105.60     38.43 o 
   3   3  18      924.62      999.86     69.77 o 
   4   3  18      468.52      503.79     63.84 o 
   5   3  18       63.94       20.80     41.55 o 
   6   3  18      609.39      659.29     63.53 o 
   7   3  18      773.42      858.88     85.66 o 
  -7   4  18      769.24      821.46     57.90 o 
  -6   4  18      117.08       49.56     40.54 o 
  -5   4  18      983.93     1009.31     62.20 o 
  -4   4  18      173.93      174.86     38.04 o 
  -3   4  18       71.00       95.29     35.33 o 
  -2   4  18      279.68      275.59     37.84 o 
  -1   4  18     2017.56     2129.07     97.69 o 
   0   4  18      407.93      467.89     34.22 o 
   1   4  18     2191.17     2350.52     96.93 o 
   2   4  18      222.92      266.06     44.49 o 
   3   4  18       46.80       19.77     39.17 o 
   4   4  18      146.06      127.48     57.91 o 
   5   4  18      976.17      935.68     99.29 o 
   6   4  18      123.30      131.72     63.29 o 
   7   4  18      764.75      749.46     95.31 o 
  -6   5  18      538.58      571.96     52.31 o 
  -5   5  18        2.09      -26.48     39.25 o 
  -4   5  18      589.35      560.14     58.34 o 
  -3   5  18      429.49      481.47     43.70 o 
  -2   5  18      606.95      620.24     45.14 o 
  -1   5  18      220.34      282.89     38.03 o 
   0   5  18      684.96      772.51     61.08 o 
   1   5  18      153.32      135.42     45.13 o 
   2   5  18      513.26      460.64     80.69 o 
   3   5  18      361.82      328.51     64.42 o 
   4   5  18      567.41      534.32     75.02 o 
   5   5  18       11.19      -20.63     57.11 o 
   6   5  18      628.53      624.16     83.06 o 
  -6   6  18      182.07      232.29     72.88 o 
  -5   6  18      319.42      311.69     46.19 o 
  -4   6  18      968.32      932.79     59.13 o 
  -3   6  18      402.23      424.63     41.95 o 
  -2   6  18     1408.02     1502.28     76.76 o 
  -1   6  18      114.35      120.14     36.45 o 
   0   6  18       65.26       97.39     42.35 o 
   1   6  18      166.84      167.96     42.98 o 
   2   6  18     1406.55     1458.18    128.13 o 
  -5   7  18      139.56      178.56     48.52 o 
  -4   7  18      162.22      151.67     40.83 o 
  -3   7  18      916.82      974.96     60.51 o 
  -2   7  18      190.21      219.82     40.14 o 
  -1   7  18      536.80      607.23     47.73 o 
   0   7  18      221.67      215.55     47.60 o 
   1   7  18      555.77      565.22     56.80 o 
   2   7  18      226.49      296.68     96.18 o 
  -4   8  18      244.09      302.00     50.37 o 
  -3   8  18      248.89      298.52     43.23 o 
  -2   8  18       99.16      122.30     39.45 o 
  -1   8  18      762.80      815.63     53.69 o 
   0   8  18      609.46      724.33     64.02 o 
   1   8  18      681.39      712.06     64.24 o 
   2   8  18      169.00      118.26     46.08 o 
   3   8  18      306.66      312.14     70.32 o 
  -2   9  18      123.61      138.18     40.86 o 
  -1   9  18      110.62      118.22     42.01 o 
   0   9  18      995.32     1111.25     81.44 o 
   1   9  18      157.98      197.10     46.64 o 
   2   9  18      159.94      213.40     71.76 o 
   1   0  19      326.89      363.04     39.22 o 
   2   0  19      142.84      204.25     35.92 o 
   3   0  19      753.47      833.64     46.13 o 
   4   0  19      399.90      400.16     42.51 o 
   5   0  19       62.95       76.32     48.96 o 
   6   0  19      139.68       58.84     48.74 o 
  -6   1  19       22.61      -14.90     50.08 o 
  -5   1  19      429.36      442.37     46.78 o 
  -4   1  19      795.54      849.78     48.62 o 
  -3   1  19       88.39       92.11     30.23 o 
  -2   1  19      622.88      690.53     47.72 o 
  -1   1  19      778.38      932.91     54.45 o 
   0   1  19      126.17      168.52     44.11 o 
   1   1  19      821.66      890.78     54.28 o 
   2   1  19      540.81      594.66     46.75 o 
   3   1  19       89.76      137.93     35.59 o 
   4   1  19      914.42      922.29     57.26 o 
   5   1  19      472.16      426.32     52.87 o 
   6   1  19       18.20      -18.02     46.04 o 
  -6   2  19     1482.15     1533.66     82.69 o 
  -5   2  19      106.94       99.82     40.22 o 
  -4   2  19      680.79      729.43     44.35 o 
  -3   2  19      116.06       42.27     31.04 o 
  -2   2  19      393.11      407.63     35.80 o 
  -1   2  19      202.25      217.18     35.50 o 
   0   2  19     1218.91     1257.05     84.04 o 
   1   2  19      272.94      315.46     49.37 o 
   2   2  19      327.00      331.05     39.37 o 
   3   2  19       93.24      134.59     36.78 o 
   4   2  19      685.28      724.37     52.38 o 
   5   2  19      104.23      131.84     46.27 o 
   6   2  19     1449.85     1505.88     99.82 o 
  -6   3  19      232.13      245.54     45.26 o 
  -5   3  19      216.36      121.38     42.49 o 
  -4   3  19      105.85       87.14     37.03 o 
  -3   3  19      111.01      113.03     38.18 o 
  -2   3  19      493.78      492.92     36.99 o 
  -1   3  19      215.65      247.47     41.36 o 
   0   3  19       98.60       63.88     39.46 o 
   1   3  19      317.71      331.67     46.45 o 
   2   3  19      498.24      478.70     49.62 o 
   3   3  19      121.12       53.94     42.25 o 
   4   3  19       71.86       67.33     55.21 o 
   5   3  19      231.59      234.30     68.58 o 
   6   3  19      190.33      181.08     72.61 o 
  -5   4  19        2.77       -6.52     39.46 o 
  -4   4  19      249.63      214.93     40.24 o 
  -3   4  19     1068.81     1137.07     66.98 o 
  -2   4  19      485.40      443.73     44.51 o 
  -1   4  19      494.18      483.74     43.52 o 
   0   4  19      177.97      189.73     64.00 o 
   1   4  19      343.66      357.95     48.24 o 
   2   4  19      505.25      522.84     51.89 o 
   3   4  19     1131.64     1166.48     80.66 o 
   4   4  19      266.97      296.03     66.82 o 
   5   4  19       13.23       15.61     60.66 o 
  -5   5  19       96.88       64.66     40.57 o 
  -4   5  19      204.12      228.33     41.99 o 
  -3   5  19      549.70      628.02     49.99 o 
  -2   5  19      178.96      190.11     38.57 o 
  -1   5  19      291.00      311.36     43.35 o 
   0   5  19      260.33      289.41     50.86 o 
   1   5  19      282.96      342.26     70.75 o 
   2   5  19      333.02      431.47     72.16 o 
   3   5  19      458.63      566.29     89.33 o 
   4   5  19      120.96      163.48     63.03 o 
   5   5  19       96.90       94.43     62.19 o 
  -4   6  19      436.18      419.03     46.02 o 
  -3   6  19      200.04      231.46     43.17 o 
  -2   6  19      118.23      140.32     39.35 o 
  -1   6  19      323.13      389.03     43.77 o 
   0   6  19      320.43      420.13     54.61 o 
   1   6  19      250.61      316.75     51.60 o 
   2   6  19       74.27      139.92     70.61 o 
   3   6  19      180.43      191.30     68.80 o 
  -2   7  19      381.97      417.24     47.02 o 
  -1   7  19      192.07      252.29     42.24 o 
   0   7  19      849.64      888.82     69.49 o 
   1   7  19      288.95      281.11     50.01 o 
   2   7  19      335.34      387.02     83.35 o 
   0   0  20      633.42      718.15     88.83 o 
   1   0  20      262.20      235.17     59.29 o 
   2   0  20      303.72      332.66     42.91 o 
   3   0  20        1.87       21.16     37.31 o 
   4   0  20      123.53      205.19     40.29 o 
  -4   1  20      562.92      551.49     42.62 o 
  -3   1  20      392.48      418.11     44.56 o 
  -2   1  20      431.99      437.08     41.40 o 
  -1   1  20       33.93       65.81     51.68 o 
   0   1  20      355.29      389.48     52.83 o 
   1   1  20       76.63      107.07     46.07 o 
   2   1  20      259.02      207.23     39.08 o 
   3   1  20      346.11      374.65     44.34 o 
   4   1  20      575.61      609.11     50.43 o 
  -4   2  20      809.18      809.45     56.25 o 
  -3   2  20      536.34      564.94     49.64 o 
  -2   2  20     1144.94     1242.89     68.77 o 
  -1   2  20      253.72      273.04     44.75 o 
   0   2  20       52.90       26.08     59.74 o 
   1   2  20      151.70      153.31     47.43 o 
   2   2  20     1105.71     1150.35     83.32 o 
   3   2  20      686.70      739.59     51.20 o 
   4   2  20      782.96      777.40     56.23 o 
  -4   3  20      261.31      261.67     44.84 o 
  -3   3  20      392.31      462.03     45.83 o 
  -2   3  20      219.45      245.21     42.26 o 
  -1   3  20      107.26      118.63     71.01 o 
   0   3  20      219.11      225.98     48.04 o 
   1   3  20      166.75      206.30     50.38 o 
   2   3  20      247.02      271.56     50.46 o 
   3   3  20      278.67      300.42     51.77 o 
   4   3  20      191.11      175.27     51.22 o 
  -3   4  20       34.04       64.72     39.76 o 
  -2   4  20      262.68      304.72     43.11 o 
  -1   4  20      421.08      533.11     86.42 o 
   0   4  20      490.17      541.51     81.04 o 
   1   4  20      358.51      511.94     85.53 o 
   2   4  20      265.29      342.46     79.78 o 
   3   4  20       23.95        8.16     43.37 o 
  -2   5  20      116.15      107.07     39.72 o 
  -1   5  20      108.14      123.93     53.91 o 
   0   5  20      755.54      892.58    104.85 o 
   1   5  20       82.31      128.64     73.83 o 
   2   5  20       83.19       44.77     62.32 o 
                                                 
